# Supplementary material for: Structural landscape of the complete genomes of dengue virus serotypes and other viral hemorrhagic fevers
Source: BMC Genomics. 2021 May 17;22:352. doi: 10.1186/s12864-021-07638-7 (PMC8127238; doi:10.1186/s12864-021-07638-7)
Supplement: Supplementary file 2 — Additional file 2. [file 12864_2021_7638_MOESM2_ESM.xls]

Accession Code
JQ287663.1
JQ287667.1
KP188543.1
JN638344.1
KF921933.1
JQ287662.1
JN638338.1
JN638341.1
FJ390380.1
FJ205872.1
KJ189365.1
JN638337.1
JX669461.1
FJ390378.1
EU596503.1
AY277664.2
JX669465.1
MF033197.1
KX618706.1
MF405201.1
KF973470.1
AY277666.2
AY277659.2
JN638336.1
FJ410280.1
EF122232.1
EF122231.1
FJ810419.1
FJ410257.1
FJ410186.1
FJ182002.1
JN638342.1
FJ384655.1
FJ024480.1
EU482618.1
JX669475.1
JX669473.1
JX669468.1
FJ898433.1
FJ562105.1
FJ461324.1
FJ024479.1
KX618705.1
JX669467.1
FJ461317.1
FJ410274.1
FJ410187.1
FJ410173.1
FJ390374.1
KC692513.1
JX669472.1
GQ199818.1
GQ199792.1
FJ410184.1
FJ024483.1
KY672941.1
HQ332181.1
GU131983.1
GQ199828.1
FJ410234.1
FJ024481.1
EU596504.1
EU482592.1
MH891767.1
GQ868536.1
GQ868531.1
MG877554.1
GQ199858.1
FJ882536.1
FJ461332.1
FJ410250.1
FJ410182.1
FJ410174.1
FJ205874.1
EU677175.1
AB519681.1
KT279761.2
KP188547.1
KC692511.1
HQ332178.1
HQ332177.1
GU131970.1
FJ850102.1
FJ461313.1
FJ182032.1
EU482610.1
GQ868506.1
GQ199857.1
FJ639741.1
FJ547086.1
FJ432721.1
FJ410290.1
FJ410209.1
FJ410189.1
FJ182035.1
FJ024478.1
FJ024459.1
EU677150.1
EU596502.1
EU596501.1
EU482617.1
MG877556.1
KY672937.1
KC692497.1
GQ868517.1
GQ199875.1
GQ199873.1
FJ882548.1
FJ882545.1
FJ810415.1
FJ547089.1
FJ432747.1
FJ410201.1
FJ390379.1
EU677162.1
EU482619.1
MG721063.1
JX669464.1
GU131982.1
GQ199872.1
GQ199867.1
FJ461331.1
FJ432736.1
FJ410267.1
FJ410203.1
FJ410180.1
FJ410175.1
FJ205873.1
FJ024482.1
EU482540.1
EU249491.1
JQ922546.1
JN903579.1
GQ868524.1
GQ868499.1
FJ906728.1
FJ882516.1
FJ547088.1
EU660412.1
MG877557.1
KY829115.1
JX669470.1
GU131962.1
GQ868612.1
GQ868504.1
GQ868501.1
GQ199877.1
FJ898437.1
FJ873810.1
FJ562104.1
FJ410232.1
FJ410179.1
FJ024423.1
EU482797.1
EU482707.1
EU482616.1
KC692512.1
GQ868535.1
GQ868529.1
GQ868525.1
GQ868505.1
GQ199803.1
FJ898421.1
FJ882557.1
FJ873814.1
KC692502.1
KC692496.1
JQ922548.1
GU131964.1
GQ868527.1
GQ868510.1
GQ199816.1
GQ199808.1
FJ639814.1
FJ562106.1
FJ410249.1
FJ410211.1
AY277665.2
KC692506.1
JN903580.1
GU131961.1
GU131960.1
GU131957.1
GU131721.1
GQ868559.1
GQ868521.1
GQ199772.1
FJ882553.1
FJ850103.1
FJ478458.1
FJ432744.1
FJ432739.1
FJ373296.1
FJ024434.1
EU677159.1
EU660390.1
EU482611.1
MF033239.1
KP406801.1
KC692514.1
KC692509.1
KC692498.1
HQ332179.1
GQ868523.1
FJ898395.1
FJ882546.1
FJ850113.1
FJ850087.1
FJ639682.1
FJ182024.1
FJ182020.1
EU687251.1
MG877555.1
KY672942.1
KJ755855.1
KF973471.1
KC692505.1
KC692503.1
JX669474.1
JX669471.1
JX669466.1
GQ868567.1
GQ868528.1
GQ868512.1
GQ868503.1
FJ882528.1
FJ639815.1
FJ410240.1
FJ182025.1
FJ024431.1
EU482525.1
EU482479.1
MF033243.1
MF033235.1
KC692500.1
KC692495.1
JX669469.1
JX669463.1
GQ868534.1
FJ898420.1
FJ898372.1
FJ882534.1
FJ850114.1
FJ850075.1
FJ432720.1
FJ410244.1
FJ182021.1
FJ024441.1
EU660419.1
EU482615.1
KY672939.1
KC762651.1
KC692510.1
JN638340.1
GQ868560.1
GQ868511.1
FJ850084.1
FJ024484.1
EU677160.1
EU482567.1
EU482487.1
AB189121.1
MF033261.1
KY672938.1
KC762640.1
KC692515.1
JX669462.1
JN638339.1
HM631855.1
GQ868635.1
GQ868509.1
GQ868502.1
GQ868498.1
FJ898375.1
FJ639818.1
FJ639808.1
FJ639692.1
FJ432734.1
FJ205883.1
FJ182026.1
FJ024440.1
FJ024432.1
FJ024430.1
FJ024429.1
EU677163.1
EU482499.1
EU482485.1
MG877553.1
KY672940.1
KC692504.1
JN903581.1
GU131984.1
GQ868526.1
GQ868520.1
GQ199824.1
FJ882519.1
FJ547068.1
FJ461323.1
FJ024446.1
EU726778.1
EU677140.1
EU482508.1
EU482494.1
MF033256.1
HQ332180.1
GU131969.1
GU131956.1
GQ868633.1
GQ868539.1
GQ868538.1
GQ868514.1
GQ868513.1
GQ199814.1
FJ898426.1
FJ898399.1
FJ882563.1
FJ882562.1
FJ850070.1
FJ410255.1
FJ410190.1
FJ390382.1
FJ373298.1
FJ182027.1
EU677171.1
EU677165.1
EU677158.1
EU482816.1
EU482507.1
EU482505.1
EU482497.1
EU482496.1
MF033247.1
KX595191.1
KM403619.1
KM403618.1
KJ438293.1
KC692517.1
KC692516.1
KC692507.1
JN819402.1
JF459993.1
GU131894.1
GQ868608.1
GQ868537.1
GQ868508.1
GQ199856.1
GQ199806.1
GQ199789.1
FJ882547.1
FJ882522.1
FJ639802.1
FJ461340.1
FJ461303.1
FJ410263.1
FJ410252.1
FJ410239.1
FJ410205.1
FJ024445.1
EU660401.1
EU482801.1
EU482711.1
EU482709.1
EU482528.1
EU482517.1
EU482511.1
EU482489.1
KF955443.1
KC692508.1
KC692501.1
HM469967.1
GU131971.1
GU131966.1
GQ868615.1
GQ199826.1
GQ199797.1
FJ898418.1
FJ898400.1
FJ882558.1
FJ410283.1
FJ410273.1
FJ410204.1
FJ390383.1
FJ205884.1
FJ182028.1
FJ024462.1
FJ024450.1
FJ024449.1
FJ024438.1
FJ024437.1
EU726782.1
EU677170.1
EU482821.1
EU482815.1
EU482800.1
EU482591.1
EU482509.1
EU482483.1
MF033253.1
MF033227.1
KY921903.1
KY057368.1
KM403589.1
KM403588.1
KC692499.1
GQ868519.1
GQ199788.1
GQ199786.1
FJ898391.1
FJ639806.1
FJ639743.1
FJ639680.1
FJ639677.1
FJ432732.1
FJ432730.1
FJ410287.1
FJ410198.1
FJ410185.1
FJ205875.1
FJ182030.1
FJ024472.1
FJ024455.1
EU677168.1
EU677154.1
EU660391.1
EU482520.1
EU482515.1
EU482514.1
EU482512.1
EU482504.1
MF033255.1
KF973457.1
GQ868601.1
GQ199841.1
FJ898431.1
FJ898403.1
FJ882556.1
FJ639811.1
FJ461315.1
FJ432719.1
FJ390388.1
FJ182036.1
FJ182029.1
FJ182019.1
FJ024448.1
EU677155.1
EU677139.1
EU660403.1
EU660394.1
EU482808.1
EU482533.1
EU482513.1
EU482501.1
EU482498.1
EU482493.1
MF033237.1
KM403594.1
KC762647.1
KC762639.1
JN903578.1
HQ332183.1
HQ166035.1
HM181954.1
GU131972.1
GU131833.1
GQ868619.1
GQ868564.1
GQ199854.1
GQ199810.1
GQ199780.1
FJ898388.1
FJ882579.1
FJ882525.1
FJ639679.1
FJ547063.1
FJ461336.1
FJ410275.1
FJ410268.1
FJ410246.1
FJ410243.1
FJ410236.1
FJ182022.1
FJ024442.1
EU677152.1
EU482817.1
EU482539.1
EU482527.1
EU482506.1
KY672944.1
KY057366.1
KT187563.1
KP188568.1
KM403636.1
KM403632.1
KM403611.1
KM403604.1
KM403591.1
KM403590.1
KJ189363.1
JN638343.1
GU131828.1
GQ868632.1
GQ868618.1
GQ199807.1
FJ898397.1
FJ850077.1
FJ639735.1
FJ639681.1
FJ410272.1
FJ410261.1
FJ410206.1
FJ410183.1
FJ024443.1
FJ024439.1
FJ024425.1
EU677177.1
EU677174.1
EU677167.1
EU482716.1
EU482503.1
EU482502.1
EU482500.1
EU482492.1
EU482482.1
KM403614.1
HQ332182.1
GU131981.1
GU131978.1
GQ868569.1
GQ868561.1
GQ868532.1
GQ868507.1
GQ199842.1
GQ199795.1
FJ898401.1
FJ882540.1
FJ882539.1
FJ850100.1
FJ639824.1
FJ639685.1
FJ639672.1
FJ639669.1
FJ547087.1
FJ461325.1
FJ024457.1
FJ024428.1
EU726777.1
EU482823.1
EU482819.1
EU482812.1
EU482807.1
EU482713.1
EU482712.1
EU482530.1
EU482529.1
EU482522.1
EU482490.1
MF033231.1
MF033226.1
MF033211.1
MF033204.1
MF033201.1
KT187561.1
KM403634.1
KM403617.1
KM403616.1
KM403595.1
KM403593.1
KM403584.1
KM403579.1
KC762645.1
JN819417.1
JN697057.1
JN697056.1
HM181959.1
GQ868562.1
GQ199853.1
GQ199847.1
GQ199813.1
GQ199794.1
FJ898419.1
FJ898379.1
FJ882559.1
FJ882554.1
FJ850081.1
FJ639797.1
FJ432738.1
FJ432735.1
FJ410279.1
FJ410265.1
FJ410254.1
FJ410248.1
FJ410247.1
FJ410230.1
FJ410199.1
FJ182034.1
FJ024463.1
FJ024435.1
FJ024427.1
EU726780.1
EU660418.1
EU660397.1
EU482820.1
EU482523.1
EU482516.1
MF033205.1
KY057371.1
KY057365.1
KT187559.1
KR024706.1
KM403633.1
KM403626.1
KM403615.1
KM403613.1
KM403612.1
KM403610.1
KM403609.1
KM403596.1
KC762628.1
GU131977.1
GU131958.1
GQ868613.1
GQ868568.1
GQ199837.1
GQ199832.1
GQ199819.1
GQ199796.1
GQ199779.1
FJ898422.1
FJ882551.1
FJ882544.1
FJ882535.1
FJ882531.1
FJ882530.1
FJ882521.1
FJ639813.1
FJ639690.1
FJ461312.1
FJ461306.1
FJ432740.1
FJ410289.1
FJ410226.1
FJ410207.1
FJ410194.1
FJ390386.1
FJ390381.1
FJ205876.1
FJ182031.1
FJ182018.1
FJ024460.1
FJ024451.1
FJ024444.1
EU677156.1
EU677153.1
EU482818.1
EU482813.1
EU482805.1
EU482715.1
EU482708.1
EU482532.1
EU249490.1
MH450312.1
MF033234.1
MF033229.1
MF033213.1
KT187564.1
KR024705.1
KP406803.1
KM403631.1
KM403627.1
KM403578.1
GU131979.1
GQ868610.1
GQ868530.1
GQ868500.1
GQ199851.1
GQ199838.1
GQ199798.1
FJ906963.1
FJ898417.1
FJ898411.1
FJ898402.1
FJ898383.1
FJ882538.1
FJ882529.1
FJ639821.1
FJ639794.1
FJ639740.1
FJ410277.1
FJ205881.1
FJ024464.1
FJ024447.1
FJ024436.1
FJ024426.1
EU726779.1
EU677178.1
EU677166.1
EU482478.1
EU249493.1
KY057369.1
KT187562.1
KM403602.1
KM403592.1
KM403577.1
KM403575.1
KC762620.1
GQ199836.1
GQ199823.1
GQ199815.1
FJ850101.1
FJ687432.1
FJ639819.1
FJ639683.1
FJ639670.1
FJ461327.1
FJ410256.1
FJ410245.1
FJ410242.1
FJ410210.1
FJ024433.1
EU677172.1
EU677157.1
EU482803.1
EU482802.1
EU482717.1
EU482524.1
MF033252.1
MF033232.1
KX225484.1
KR024707.1
KM403635.1
KM403628.1
KM403606.1
KM403597.1
KM403587.1
KM403583.1
KJ438296.1
KF289073.1
JQ692085.1
JQ287661.1
JF937651.1
HM181952.1
GU131923.1
GQ868606.1
GQ868565.1
GQ868522.1
GQ199812.1
GQ199802.1
FJ898430.1
FJ898408.1
FJ898392.1
FJ898382.1
FJ898381.1
FJ898380.1
FJ898371.1
FJ859029.1
FJ850099.1
FJ850093.1
FJ639796.1
FJ562101.1
FJ478457.1
FJ461316.1
FJ432727.1
FJ410253.1
FJ410235.1
FJ410222.1
FJ182023.1
EU726781.1
EU482795.1
MG721060.1
MF797878.1
KM403603.1
KM403582.1
KF973464.1
KC762653.1
HM631853.1
GU131750.1
GQ868611.1
GQ199859.1
GQ199829.1
GQ199821.1
GQ199778.1
FJ882526.1
FJ461308.1
FJ432737.1
FJ410282.1
FJ410276.1
FJ410225.1
FJ410197.1
FJ410188.1
FJ373305.1
FJ024485.1
FJ024453.1
EU660396.1
EU482814.1
EU482804.1
EU482718.1
EU482609.1
MH921567.1
MF033246.1
MF033223.1
KY474306.1
KP188540.1
KM403623.1
KM403608.1
KF973469.1
KC762635.1
HM181958.1
HM181949.1
GQ199827.1
GQ199773.1
FJ882517.1
FJ639675.1
FJ461341.1
FJ410281.1
FJ410270.1
FJ410196.1
EU482799.1
MF314188.1
MF033242.1
MF033233.1
MF033200.1
KY672936.1
KX621253.1
KM403630.1
KM403624.1
KM403622.1
KM403620.1
KM403581.1
KC762650.1
GQ868566.1
GQ199801.1
GQ199800.1
GQ199771.1
FJ906964.1
FJ882566.1
FJ882552.1
FJ873809.1
FJ850090.1
FJ547065.1
FJ461310.1
FJ432745.1
FJ410278.1
FJ410258.1
EU677164.1
EU677161.1
EU660393.1
EU482824.1
EU482531.1
MF033221.1
KY672935.1
KY672934.1
KX459388.1
KX458014.1
KT187560.1
KM403607.1
KF955442.1
KC759167.1
GU131732.1
GQ199855.1
FJ898386.1
FJ882527.1
FJ687433.1
FJ687430.1
FJ639686.1
FJ432748.1
FJ205882.1
EU848545.1
EU482477.1
EU482476.1
MF033224.1
MF033215.1
KX459390.1
KM403625.1
KM403605.1
KM403600.1
KC762646.1
KC762638.1
HM181943.1
GU131739.1
GQ199776.1
FJ850071.1
FJ639688.1
FJ432746.1
FJ410285.1
FJ410262.1
EU482790.1
EU482521.1
MG097875.1
MF033225.1
MF033218.1
MF033216.1
MF033208.1
KX620452.1
KR024708.1
KF289072.1
KC762644.1
KC762634.1
JQ917404.1
GU131948.1
GU131759.1
GQ199840.1
GQ199790.1
FJ882567.1
FJ639694.1
FJ639689.1
FJ410227.1
MG097876.1
MF033238.1
MF033228.1
MF033199.1
KY921902.1
KX459386.1
KP406802.1
KM403585.1
KF973468.1
KF973461.1
KC762649.1
KC762648.1
KC762633.1
HM181948.1
GU131921.1
GQ868602.1
GQ868518.1
GQ199835.1
GQ199804.1
FJ906965.1
FJ639674.1
FJ432733.1
FJ432725.1
FJ432723.1
FJ410284.1
FJ410192.1
AB189120.1
MF033251.1
MF033236.1
MF033214.1
MF033212.1
MF033209.1
KY672933.1
KY672931.1
KX620451.1
KC762630.1
HM469968.1
HM469966.1
GU131980.1
GQ868563.1
GQ199833.1
GQ199811.1
GQ199805.1
GQ199777.1
FJ898428.1
FJ882564.1
FJ410181.1
EU660392.1
EU482810.1
EU482798.1
EU482534.1
EU482518.1
EU249495.1
MF033219.1
MF033207.1
KX620453.1
KX459387.1
HM181956.1
GQ199830.1
GQ199809.1
GQ199784.1
FJ898425.1
FJ898389.1
FJ898376.1
FJ882560.1
FJ639678.1
FJ410269.1
FJ410220.1
FJ024456.1
EU482827.1
EU482822.1
EU482537.1
MG181997.1
MF033206.1
KY474304.1
KY474303.1
KX620455.1
KU509265.1
KP686070.1
KP188548.1
KC762652.1
KC762629.1
KC762627.1
JN054255.1
GQ199781.1
FJ744701.1
FJ432729.1
MF033210.1
MF033198.1
KX459392.1
KX459389.1
KP188546.1
KC762621.1
HM181957.1
GU131965.1
GQ868533.1
FJ898394.1
FJ744702.1
FJ639823.1
FJ461339.1
FJ410266.1
FJ410238.1
FJ410191.1
MG767211.1
MF576311.1
MF033245.1
MF033230.1
MF033222.1
KM403599.1
KC762643.1
KC762626.1
KC762624.1
KC762622.1
JQ675358.1
HM488255.1
FJ898406.1
FJ639693.1
FJ461319.1
EU482811.1
EU482791.1
EU482510.1
KC762641.1
KC762632.1
JQ922544.1
GQ199846.1
GQ199825.1
FJ898415.1
FJ898384.1
FJ882565.1
FJ461333.1
EU482793.1
EU482789.1
EU482519.1
EU482495.1
EU249492.1
MF033241.1
MF033240.1
KY057370.1
KX225488.1
KM403576.1
GU131967.1
GQ868614.1
GQ199831.1
FJ898390.1
FJ898374.1
FJ850104.1
EU482792.1
AY835999.4
MG679800.1
MF033217.1
MF033202.1
JQ048541.1
GQ868639.1
GQ199787.1
GQ199775.1
FJ898387.1
FJ639820.1
FJ461335.1
FJ461330.1
EU482825.1
EU482796.1
EU482535.1
EU249494.1
MF033250.1
MF033244.1
KP723473.1
KF955427.1
KC762636.1
KC762631.1
KC762625.1
KC762623.1
JN054256.1
GQ868609.1
GQ199799.1
FJ898377.1
FJ882570.1
FJ882568.1
FJ882543.1
FJ639812.1
FJ461328.1
EU677173.1
MK506262.1
MG679801.1
MF033260.1
MF033258.1
MF033203.1
KY926848.1
KF973465.1
KC762654.1
GQ868607.1
FJ898378.1
FJ639695.1
FJ410286.1
FJ410216.1
EU482486.1
KC762637.1
JQ287660.1
GQ868605.1
GQ199839.1
GQ199783.1
FJ898413.1
FJ898412.1
FJ882569.1
EU660395.1
KP188567.1
KM403621.1
KM403580.1
HM181941.1
GQ199774.1
FJ898423.1
FJ898410.1
FJ882537.1
FJ639684.1
FJ639676.1
FJ373297.1
EU677176.1
EU482806.1
MF683116.1
KX225493.1
KX225492.1
KM403601.1
HM631852.1
GU056032.1
GQ868630.1
FJ898448.1
FJ882561.1
FJ639687.1
FJ547060.1
EU482826.1
EU482536.1
MG560269.1
MF033220.1
KY057373.1
KX225483.1
JQ922545.1
GQ199817.1
GQ199782.1
FJ898373.1
FJ882515.1
FJ432749.1
EU660402.1
MF033248.1
MF033196.1
KX225487.1
KM403629.1
KM403586.1
HQ166037.1
GQ868570.1
GQ199834.1
FJ882550.1
FJ882532.1
FJ639696.1
FJ461318.1
EU482484.1
MH921566.1
MF683117.1
MF681693.1
MF681692.1
KX459391.1
KX225489.1
KU509266.1
GQ199820.1
GQ199791.1
FJ898405.1
FJ898398.1
FJ882555.1
FJ461320.1
FJ461307.1
FJ410264.1
MG560265.1
KY672932.1
KY057367.1
KM403598.1
KF973472.1
GQ199849.1
FJ898416.1
FJ898414.1
FJ898409.1
FJ882523.1
FJ850073.1
FJ639691.1
FJ410214.1
EU863650.1
EU482706.1
EU482480.1
KC762642.1
HQ166036.1
GQ868637.1
FJ882533.1
FJ882524.1
FJ687429.1
FJ410212.1
EU359008.1
KJ649286.1
KF973460.1
JF937599.1
HM181939.1
GQ199850.1
GQ199848.1
GQ199844.1
GQ199843.1
FJ898393.1
FJ687431.1
FJ687426.1
EU482794.1
EU482488.1
KX621250.1
GQ199845.1
GQ199793.1
FJ898427.1
FJ410213.1
FJ182033.1
EU677169.1
EU677151.1
EU482714.1
AB204803.1
MH823207.1
MF033254.1
MF033249.1
KY057372.1
KX621249.1
KU509249.1
GQ199852.1
GQ199785.1
FJ898396.1
FJ432742.1
EU482809.1
MF033259.1
KY672943.1
KF973466.1
KF971871.1
FJ898385.1
FJ687428.1
FJ687427.1
FJ410260.1
FJ410218.1
FJ182003.1
EU687247.1
EU482710.1
EU482481.1
MH891771.1
KX225491.1
KJ726662.1
GU131973.1
GU131683.1
FJ898424.1
FJ850068.1
FJ410231.1
MG560267.1
MF033257.1
GU131863.1
FJ898404.1
EU482526.1
MG560268.1
KF971869.1
KF921911.1
FJ469908.1
KF973475.1
KF973454.1
KF971870.1
GQ868636.1
FJ882541.1
FJ469909.1
KF973474.1
KF973455.1
HM181945.1
FJ898429.1
FJ882520.1
EU482828.1
EU482538.1
EU482491.1
KP723476.1
FJ882549.1
FJ882542.1
FJ410251.1
KF973463.1
GU131816.1
FJ882518.1
JF937612.1
GU131836.1
GU056029.1
FJ898407.1
FJ850069.1
FJ469907.1
KU509256.1
KU509262.1
JF937598.1
GQ199822.1
KX621251.1
KX225490.1
GU131888.1
GU131782.1
MH822958.1
KY926849.1
KU509259.1
KU509252.1
GU131840.1
FJ639671.1
MG560266.1
KU509254.1
GU056033.1
GU131976.1
FJ639673.1
KJ189361.1
HM181970.1
GU131731.1
JN819415.1
GU131968.1
GU131835.1
GU131725.1
JN819425.1
JQ922547.1
GU131841.1
GU131838.1
GU131812.1
JN819410.1
JN819403.1
GU131832.1
AB195673.1
JN819413.1
GU056031.1
KJ189345.1
KJ189328.1
JQ287664.1
KU509250.1
JN819412.1
KJ189331.1
KJ189320.1
GU131963.1
GU131834.1
JN819423.1
JF937650.1
GU131790.1
GU131778.1
GU131760.1
GU131714.1
GU131697.1
GU131679.1
GU131752.1
GU131746.1
GU056030.1
KJ189357.1
KJ189343.1
KJ189334.1
GU131788.1
KJ189354.1
KJ189321.1
JF937645.1
GU131831.1
GU131761.1
GU131724.1
KU509257.1
KJ189368.1
KJ189355.1
KJ189352.1
KJ189335.1
KF921935.1
JQ287666.1
GU131747.1
GU131688.1
KJ189344.1
KJ189340.1
KJ189318.1
GU131784.1
KJ189356.1
GU131842.1
GU131776.1
GU131702.1
KJ189366.1
KJ189338.1
KJ189336.1
KJ189330.1
KJ189322.1
HM181955.1
HM181950.1
GU131949.1
GU131925.1
GU131920.1
GU131839.1
GU131817.1
GU131745.1
KJ189367.1
JN819411.1
JF937644.1
HM181938.1
GU131809.1
GU131729.1
GU131717.1
GU131706.1
KJ189341.1
KJ189315.1
GU131892.1
GU131821.1
GU131803.1
GU131780.1
GU131723.1
GU131685.1
KJ189358.1
KJ189342.1
KJ189333.1
GU131805.1
GU131783.1
GU131728.1
KJ189339.1
HM181960.1
GU131822.1
GU131695.1
GU131690.1
KJ189350.1
KJ189337.1
KJ189323.1
KJ189313.1
KJ189303.1
JN819414.1
HM181953.1
HM181937.1
GU131770.1
GU131755.1
GU131733.1
GU131722.1
GU131686.1
KJ189353.1
KJ189327.1
KJ189319.1
KJ189316.1
GU131791.1
GU131779.1
GU131682.1
KJ189347.1
KJ189306.1
KF973462.1
KF955446.1
GU131826.1
GU131800.1
GU131789.1
GU131758.1
GU131704.1
GU131691.1
JN819405.1
HM181946.1
HM181936.1
GU131922.1
GU131823.1
GU131796.1
GU131699.1
KJ189317.1
KJ189314.1
KJ189304.1
HM488256.1
GU131919.1
GU131895.1
GU131707.1
GU131692.1
KJ189307.1
KJ189302.1
JF937615.1
HM631850.1
GU131893.1
GU131797.1
GU131781.1
GU131774.1
GU131754.1
GU131743.1
GU131735.1
GU131703.1
KJ189348.1
KF921949.1
JQ287665.1
HM181967.1
GU131818.1
GU131777.1
GU131716.1
KJ189369.1
KJ189325.1
KF973453.1
HM181962.1
GU131808.1
GU131764.1
GU131694.1
KP188541.1
KJ189326.1
HM181969.1
GU131804.1
GU131793.1
GU131744.1
KJ189364.1
GU131810.1
GU131787.1
GU131767.1
KP188539.1
GU131824.1
GU131786.1
GU131730.1
GU131719.1
GU131693.1
GU131687.1
KJ189362.1
KJ189324.1
JF937610.1
HM181940.1
GU131837.1
GU131814.1
GU131708.1
KJ189359.1
JF937635.1
JF937606.1
GU131813.1
GU131772.1
GU131741.1
GU131926.1
GU131801.1
GU131785.1
GU131684.1
JF937611.1
HM181964.1
GU131889.1
GU131742.1
GU131698.1
JF937617.1
JF937608.1
GU131827.1
GU131825.1
GU131765.1
KF921934.1
JF937609.1
JF937607.1
JF937600.1
JF937597.1
GU131807.1
GU131771.1
JF937605.1
HM181947.1
HM181942.1
KU509258.1
JF937614.1
GU131799.1
GU131748.1
KJ189351.1
GU131830.1
GU131766.1
GU131749.1
GU131700.1
GU131678.1
HM181966.1
GU131891.1
JF937618.1
GU131756.1
GU131811.1
GU131794.1
GU131740.1
GU131738.1
GU131734.1
GU131713.1
HM181963.1
GU131727.1
KJ189332.1
JN093516.1
GU131890.1
KJ189312.1
GU131887.1
GU131753.1
GU131751.1
JF937619.1
GU131711.1
KJ189349.1
JF937596.1
GU131715.1
HM181961.1
GU131680.1
HM181944.1
GU131829.1
GU131806.1
GU131768.1
GU131718.1
GU131710.1
JF937602.1
GU131762.1
GU131701.1
HM181951.1
GU131795.1
GU131736.1
GU131720.1
KJ189329.1
KF955444.1
HM631851.1
KU509255.1
KJ189360.1
GU131802.1
JN000935.1
GU131819.1
JF937604.1
JF937601.1
GU131709.1
KF973459.1
KU509263.1
KF973456.1
KX620454.1
KJ189346.1
JF937649.1
GU131773.1
GU131712.1
KU509260.1
KF921942.1
JF937603.1
HM181965.1
GU131815.1
GU131792.1
GU131696.1
GU131689.1
HM181968.1
GU131737.1
KU509264.1
KF973473.1
GU131775.1
GU131798.1
GU131757.1
KU509251.1
KF973458.1
GU131769.1
GU131763.1
GU131681.1
GU131726.1
JF937616.1
GU131705.1
GU131820.1
JF937613.1
KF973467.1
KX621252.1
KF955373.1
KY937189.1
KJ830750.1
JN819408.1
KY937190.1
KY937188.1
KY937185.1
KF041235.1
JQ955624.1
KF041234.1
KF041232.1
HM488257.1
KF041233.1
MH822944.1
KM217157.1
KM217156.1
MG560143.1
KY937186.1
KF955365.1
KM217158.1
KJ701507.1
KF041237.1
MF940252.1
MH827540.1
MF940250.1
MF940240.1
MH827535.1
KY937187.1
JQ922549.1
EU482664.1
KY427085.1
FJ850060.1
FJ898454.1
MF940245.1
KY672950.1
MH891768.1
MF940243.1
MF940241.1
MF940237.1
KY672951.1
KY474316.1
KJ010185.1
GQ252676.1
MF940253.1
MF940249.1
MF940247.1
MF940244.1
MF940238.1
FM210202.1
FJ744719.1
FJ182014.1
EU482589.1
MH822939.1
MF940251.1
MF940239.1
MF940236.1
KY923048.1
KX274130.1
HQ332186.1
EU482630.1
MG721056.1
KY474332.1
KY474311.1
KY474310.1
KC762673.1
KC294212.1
FJ873808.1
FJ639701.1
FJ639700.1
FJ390391.1
EU660404.1
EU482666.1
MH827527.1
MH822948.1
MH069498.1
MF940246.1
MF940242.1
FM210227.1
FJ639699.1
MH827534.1
MF940248.1
KY474317.1
KX702403.1
KT187556.1
GQ199869.1
FM210230.1
FM210219.1
FM210210.1
FJ850121.1
EU621672.1
EU569693.1
EU482682.1
MH827529.1
KY415992.1
HQ733861.1
GQ868624.1
GQ252677.1
GQ199894.1
GQ199893.1
FJ898466.1
FJ810410.1
FJ639833.1
FJ639822.1
FJ478455.1
EU482570.1
MN272404.1
KT187558.1
KC294210.1
GQ868604.1
FM210221.1
FJ687445.1
FJ478459.1
EU569701.1
MG721058.1
MG721055.1
KY672954.1
KY474321.1
KP012546.1
KJ010186.1
KC294221.1
JF357906.1
GQ199896.1
FJ687446.1
FJ639829.1
FJ639698.1
FJ373301.1
EU726775.1
EU596498.1
EU596497.1
EU596496.1
EU596495.1
EU569700.1
EU569698.1
EU482788.1
EU482627.1
EU482623.1
LC129169.1
KT187555.1
FJ898434.1
FJ744743.1
FJ639836.1
FJ639788.1
FJ373300.1
EU569697.1
EU569694.1
EU482766.1
EU482691.1
EU482628.1
EU482624.1
EU482621.1
KY672953.1
KC762677.1
KC294215.1
KC294214.1
KC294211.1
KC294208.1
JX669478.1
HQ332185.1
HM631865.1
GQ199868.1
FM210220.1
FJ898479.1
FJ850064.1
FJ744745.1
FJ744722.1
FJ687436.1
FJ687435.1
FJ687434.1
EU660406.1
EU660405.1
EU596483.1
EU569692.1
EU482780.1
EU482692.1
EU482626.1
EU482625.1
KY474324.1
KT187557.1
KT187554.1
KC294220.1
KC294203.1
JX669476.1
JF357905.1
GQ868544.1
GQ868516.1
GQ199866.1
FJ898477.1
FJ898460.1
FJ744707.1
FJ744706.1
EU482781.1
EU482751.1
EU482683.1
EU482620.1
EU482577.1
EU482576.1
MH827543.1
MH827541.1
MH822949.1
KY474326.1
KC762675.1
KC294223.1
KC294218.1
KC294207.1
HQ332188.1
FM210236.2
FM210203.1
FJ850120.1
FJ810418.1
FJ687444.1
EU596500.1
EU569708.1
EU482779.1
EU482684.1
EU482638.1
EU482601.1
DQ448231.2
MH069496.1
KY474333.1
KY474330.1
KY474322.1
KY474318.1
KY474309.1
KY427084.1
KX702404.1
GU131902.1
GU131900.1
FJ882593.1
FJ744742.1
FJ744720.1
FJ639835.1
FJ639828.1
EU920846.1
EU569695.1
EU482723.1
EU482687.1
EU482685.1
EU482607.1
EU482571.1
MH781014.1
KY474325.1
KY474315.1
KT187553.1
KR920365.1
KC294209.1
KC294204.1
HM631867.1
FM210239.2
FJ882602.1
FJ850118.1
FJ744721.1
FJ744704.1
FJ744703.1
EU569696.1
EU482690.1
EU482686.1
EU482622.1
EU482583.1
EU482568.1
MH827550.1
MH215277.1
KY672952.1
KY670633.1
KY474320.1
KF955366.1
JN819416.1
HQ332184.1
GQ199898.1
FJ639837.1
FJ639834.1
FJ639830.1
FJ639783.1
EU920832.1
EU687231.1
EU596499.1
EU569720.1
EU482744.1
EU482694.1
MN272405.1
KC294217.1
GU131974.1
GQ868515.1
GQ199892.1
FM210232.2
FM210209.1
FJ898438.1
FJ744723.1
FJ639718.1
EU920835.1
EU687220.1
EU482569.1
KP188550.1
HM631866.1
GQ199895.1
FM210224.1
FJ906960.1
FJ906957.1
FJ898478.1
FJ024477.1
EU569704.1
EU482787.1
EU482783.1
EU482773.1
EU482772.1
EU482585.1
EU482575.1
KJ189311.1
KC762676.1
KC294205.1
JX669479.1
JN819424.1
FM210222.1
FJ898439.1
FJ744708.1
EU687229.1
EU569702.1
EU482593.1
MK268692.1
MH822947.1
JX669482.1
JN819407.1
HQ999999.1
GQ199897.1
FM210244.2
FJ639697.1
FJ205885.1
EU687228.1
EU687216.1
EU482785.1
EU482740.1
EU482693.1
EU482662.1
EU482603.1
EU482572.1
EU482546.1
EU482448.1
EU482447.1
KF955395.1
KF955369.1
KC762674.1
GU289914.1
GQ398281.1
FM210225.1
FJ850106.1
FJ810412.1
FJ639831.1
FJ639711.1
EU726767.1
EU687242.1
EU482675.1
EU482648.1
EU482574.1
EU482449.1
EU482446.1
MH827526.1
KY474328.1
GU131901.1
GQ868641.1
FJ850116.1
FJ850105.1
FJ850091.1
FJ850051.1
FJ850050.1
FJ744744.1
FJ461311.1
EU920834.1
EU920829.1
EU687232.1
EU482748.1
EU482678.1
EU482660.1
EU482584.1
EU482579.1
MH827533.1
MH827531.1
KF955362.1
JQ922551.1
HQ541786.1
HQ332189.1
GU131959.1
GQ868631.1
GQ868625.1
GQ868558.1
GQ868557.1
GQ868540.1
FJ850112.1
FJ850108.1
FJ744741.1
EU569715.1
EU482672.1
EU482659.1
EU482581.1
EU482578.1
JX669477.1
GU131885.1
FM210235.2
EU687225.1
EU687222.1
EU569711.1
EU482677.1
EU482652.1
AB543624.1
JX669481.1
JX669480.1
HQ332187.1
GQ868549.1
GQ868497.1
FM210234.2
FJ547090.1
EU920844.1
EU920842.1
EU687230.1
EU482763.1
EU482762.1
EU482722.1
EU482680.1
EU482547.1
LC367234.1
KY921905.1
KX655788.1
JX073928.1
GU131975.1
GU131883.1
GQ868556.1
GQ868555.1
FJ906962.1
FJ898467.1
FJ687443.1
EU677146.1
EU677144.1
EU596486.1
EU482757.1
EU482755.1
EU482747.1
EU482743.1
EU482742.1
EU482735.1
EU482688.1
EU482679.1
EU482640.1
EU482565.1
EU482562.1
EU482550.1
EU482451.1
KU517847.1
KC762680.1
KC762679.1
JX669483.1
JX649148.1
FJ850063.1
FJ850061.1
FJ687439.1
FJ639704.1
EU687243.1
EU569712.1
EU482753.1
EU482746.1
EU482734.1
EU482587.1
EU482573.1
EU482545.1
EU482471.1
EU482445.1
MK513444.1
KU725664.1
GQ868620.1
GQ868550.1
GQ868543.1
FM210237.2
FJ898436.1
FJ850119.1
FJ850117.1
FJ850066.1
FJ850062.1
FJ850054.1
FJ687442.1
FJ687441.1
EU920830.1
EU687224.1
EU687223.1
EU482759.1
EU482745.1
EU482634.1
EU482598.1
EU482582.1
EU482541.1
MH069495.1
KX225485.1
KU509271.1
HQ332190.1
GQ199890.1
FM210226.1
FJ850107.1
FJ850053.1
FJ810409.1
FJ744709.1
FJ639809.1
EU687244.1
EU687240.1
EU687227.1
EU482771.1
EU482689.1
MH985859.1
GU131924.1
GU131898.1
FJ850065.1
FJ410195.1
EU569721.1
EU569717.1
EU569709.1
EU482654.1
EU482551.1
EU482469.1
EU482463.1
AY858036.2
MH827545.1
JX649147.1
HM631868.1
GU131884.1
FM210223.1
FJ898465.1
FJ744705.1
EU687245.1
EU687238.1
EU677145.1
EU482784.1
EU482756.1
EU482752.1
EU482590.1
EU482588.1
EU482586.1
EU482580.1
EU482450.1
MH827542.1
MH822942.1
JX286526.1
JQ955623.1
GQ868598.1
GQ868597.1
GQ868595.1
GQ868545.1
GQ398301.1
FM210213.1
FJ906956.1
FJ898461.1
FJ687440.1
FJ639710.1
FJ639702.1
FJ410233.1
EU920833.1
EU687212.1
EU677147.1
EU677143.1
EU596487.1
EU569713.1
EU569710.1
EU569706.1
EU482754.1
EU482732.1
EU482725.1
EU482674.1
EU482444.1
MH985858.1
MH827537.1
MG189962.1
FJ810411.1
FJ744718.1
FJ744713.1
FJ687438.1
FJ639733.1
EU920831.1
EU687237.1
EU677141.1
EU677138.1
EU482769.1
EU482760.1
EU482750.1
EU482728.1
EU482605.1
EU482594.1
EU482543.1
AY858035.2
MH827549.1
KY672948.1
KC762672.1
JX669484.1
FM210241.2
FM210228.1
FJ744717.1
FJ744716.1
FJ744714.1
FJ639734.1
FJ547064.1
FJ461321.1
FJ226066.1
EU920848.1
EU726770.1
EU660399.1
EU596488.1
EU529695.1
EU482668.1
EU482649.1
EU482602.1
EU482599.1
MH827536.1
MH613986.1
KU725663.1
KC762656.1
GU131929.1
GQ868596.1
FJ744711.1
FJ639708.1
FJ410223.1
FJ410219.1
EU687241.1
EU687236.1
EU660414.1
EU660400.1
EU482775.1
EU482761.1
EU482736.1
EU482729.1
EU482720.1
EU482681.1
EU482631.1
EU482606.1
EU482604.1
EU482561.1
EU359009.1
AB189124.1
MH827544.1
MH827539.1
MH827530.1
MH822941.1
MH069499.1
MG560144.1
KX621246.1
JX669487.1
GQ398302.1
FM210217.1
FJ744715.1
FJ744712.1
FJ744710.1
FJ410259.1
FJ410237.1
FJ390384.1
FJ373299.1
FJ205878.1
EU920847.1
EU569714.1
EU482776.1
EU482741.1
EU482721.1
EU482696.1
EU482670.1
EU482661.1
EU482629.1
EU482466.1
AB189123.1
MK506263.1
MH827548.1
MH069497.1
GQ868541.1
FJ687447.1
FJ687437.1
FJ639709.1
FJ410288.1
EU687246.1
EU687213.1
EU569716.1
EU569707.1
EU569703.1
EU569699.1
EU482778.1
EU482738.1
EU482703.1
EU482695.1
EU482669.1
EU482641.1
EU482474.1
AB189122.1
AB122021.1
AB122020.1
MH827552.1
MH827546.1
MH827528.1
KX621248.1
KX225486.1
KU517845.1
KF360005.1
KC762671.1
KC762668.1
GQ868621.1
GQ868553.1
FJ744725.1
FJ562098.1
FJ547067.1
FJ410291.1
FJ390385.1
EU920828.1
EU596489.1
EU482777.1
EU482774.1
EU482737.1
EU482704.1
AB122022.1
MF043956.1
KY882458.1
KY672949.1
KY627762.1
KC762658.1
JX669485.1
GU131882.1
GU131843.1
FM210242.2
FJ410241.1
FJ410208.1
FJ410200.1
EU687217.1
EU660415.1
EU660413.1
EU569719.1
EU482770.1
EU482733.1
EU482727.1
EU482702.1
EU482698.1
KC762678.1
JX470186.1
JX286522.1
JX286521.1
GU131886.1
GU131879.1
GQ868552.1
FM210231.1
FJ906958.1
FJ898451.1
FJ850115.1
FJ432726.1
FJ410215.1
EU920840.1
EU920838.1
EU687235.1
EU596485.1
EU482701.1
EU482650.1
EU482635.1
EU482597.1
EU482557.1
MH827553.1
KY921904.1
KP723479.1
KC762661.1
GQ868622.1
GQ868554.1
GQ868551.1
GQ199874.1
FM210206.1
FJ882594.1
FJ205880.1
EU687199.1
EU569705.1
EU529701.1
EU482731.1
EU482730.1
EU482657.1
EU482544.1
MH822940.1
MF459663.3
KC762657.1
GQ868591.1
FM210207.1
FJ906969.1
FJ906961.1
FJ898435.1
FJ850067.1
FJ639707.1
FJ639703.1
FJ461309.1
FJ205879.1
EU660398.1
EU482782.1
EU482758.1
EU482749.1
EU482697.1
EU482658.1
EU482643.1
EU482642.1
EU482636.1
EU482632.1
EU482600.1
EU482553.1
EU482472.1
MN239505.1
MH613985.1
MH613984.1
KY672945.1
KY627763.1
KC762660.1
GQ868542.1
FM210238.2
FM210214.1
FJ850082.1
FJ850074.1
FJ639732.1
FJ024452.1
EU781135.1
EU687249.1
EU596490.1
EU596484.1
EU482739.1
EU482719.1
EU482700.1
EU482637.1
EU482633.1
EU482552.1
EU482542.1
MH827532.1
MH823208.1
KY672947.1
KX621247.1
KX621245.1
KX372564.1
KC131142.1
JQ922550.1
GQ868646.1
GQ868623.1
FM210216.1
FM210215.1
FJ898453.1
FJ859028.1
FJ639832.1
FJ410228.1
FJ024473.1
EU482705.1
EU482639.1
EU482475.1
EU482473.1
MH822946.1
MH822945.1
KM279578.1
JX669488.1
FJ898450.1
FJ410193.1
FJ024474.1
EU529700.1
EU482724.1
EU482663.1
EU482560.1
EU482549.1
EU482464.1
MK411558.1
MH827547.1
KJ918750.1
FM210208.1
FJ906967.1
FJ906966.1
FJ850085.1
FJ744724.1
FJ461314.1
FJ410221.1
EU920845.1
EU482786.1
EU482647.1
EU482608.1
MH827554.1
KM587709.1
KC762669.1
KC762662.1
KC762659.1
KC762655.1
GQ868640.1
GQ868590.1
FJ906959.1
FJ390390.1
FJ024454.1
EU687214.1
EU677142.1
EU482651.1
EU482465.1
KY672946.1
KM279600.1
KM279599.1
JQ922553.1
FM210205.1
FJ182012.1
FJ024458.1
EU920850.1
EU529694.1
EU482554.1
MK506264.1
JX286520.1
FM210233.2
FJ906968.1
FJ898452.1
FJ850076.1
FJ461305.1
EU854294.1
EU687215.1
EU677148.1
EU482671.1
EU482646.1
EU482556.1
EU482470.1
JX286524.1
FJ639706.1
FJ410224.1
FJ024475.1
EU482699.1
EU482656.1
EU482655.1
MH822955.1
KM279598.1
JX475906.1
JX286525.1
JX286523.1
GQ868603.1
FM210245.2
EU569718.1
KC762663.1
FJ639705.1
EU529706.1
MK411559.1
KX655787.1
KM279575.1
KC762670.1
GQ868638.1
GQ398262.1
FM210204.1
EU677149.1
EU677137.1
EU596491.1
EU482676.1
EU482667.1
EU482468.1
MH822956.1
KU509267.1
KM279601.1
KM279571.1
KM279532.1
JX669486.1
FJ390387.1
EU660416.1
EU482467.1
MH822954.1
KM279572.1
KM279562.1
EU687248.1
EU482665.1
KM279573.1
KJ734727.1
JX966379.1
GU131947.1
GU131899.1
FJ873811.1
FJ024461.1
EU529693.1
KM279595.1
KM279568.1
KM279567.1
KM279565.1
KM279564.1
KM279563.1
KM279561.1
KM279559.1
KM279558.1
KM279552.1
KC762665.1
JF327392.1
EU482653.1
EU482645.1
MF314189.1
KM279566.1
KM279537.1
KF955401.1
JN819422.1
EU920839.1
EU482644.1
MH010629.1
KU517846.1
KU509270.1
KP723478.1
KM279556.1
KM279555.1
KM279551.1
KM279533.1
KC762664.1
GU131881.1
FJ410202.1
EU482673.1
KR779786.2
KM279592.1
KM279550.1
GU131932.1
EU920837.1
EU687250.1
EU660417.1
EU482548.1
MH827525.1
KM279593.1
KM279591.1
KM279588.1
KM279587.1
KM279554.1
KM279553.1
KM279549.1
KM279548.1
KM279545.1
KM279541.1
KM279540.1
KM279538.1
KM279536.1
KM279534.1
KM279530.1
JX966380.1
KM279557.1
KM279535.1
KF955363.1
JN819419.1
GU131931.1
KM279581.1
KM279560.1
KM279544.1
KM279542.1
KM279524.1
GQ868599.1
FJ850078.1
KM279590.1
KM279586.1
KM279523.1
KF955372.1
JX286518.1
GQ868589.1
FJ898449.1
FJ205877.1
EU920849.1
EU726776.1
MH891772.1
KR779782.1
KM279594.1
KM279546.1
KM279543.1
KM279539.1
KM279521.1
KF955360.1
GQ868588.1
FJ639717.1
FJ432724.1
KM279526.1
KM279525.1
GQ868592.1
FM210211.1
FJ410217.1
KM279528.1
KM279518.1
JX286519.1
GU369819.1
GU131880.1
FM210240.2
KM279570.1
KM279519.1
KC762667.1
JN819418.1
JF730054.1
FM210246.2
FM210243.2
KY794785.1
KY474334.1
KP188556.1
KC762666.1
JF357907.1
HM181971.1
MH822952.1
MH822951.1
KM279522.1
FJ850072.1
EU920841.1
KM279582.1
KJ189310.1
KF955402.1
JX286517.1
JX286516.1
HQ634199.1
HM582110.1
GU131927.1
GU131864.1
FJ390389.1
EU854293.1
KM279520.1
KM279515.1
GU131955.1
FJ850088.1
EU482726.1
JQ922552.1
JN819404.1
HM582104.1
FM210212.1
MH822950.1
KM279517.1
GU131928.1
MG721057.1
KJ189305.1
HM582116.1
FJ467493.1
KF955359.1
HQ541787.1
JX079688.1
JF730045.1
KU509273.1
JF730055.1
FJ898432.1
MH822943.1
HM582103.1
KU509277.1
KC294216.1
JF730046.1
HM582111.1
GQ199899.1
EU920843.1
KJ189370.1
KC294222.1
JN819420.1
HQ891024.1
GQ199901.1
MH822953.1
MH891770.1
JF730051.1
HQ705625.1
FM210218.1
JF730052.1
HQ541792.1
KJ189308.1
GQ868600.1
KP188553.1
KU509274.1
GU131897.1
KU509269.1
JX079694.1
HQ541793.1
MH888331.1
KF955364.1
JF730044.1
GQ199900.1
FM210229.1
HQ541794.1
JX079690.1
GU131930.1
JN819421.1
KU509276.1
JF730050.1
HQ705624.1
JN796245.1
HQ541788.1
KU509268.1
HQ891023.1
JF730053.1
HQ541799.1
KJ189309.1
JF730048.1
JF730047.1
HQ541798.1
KX655786.1
GU131896.1
MH110592.1
MH110583.1
JF730049.1
MH110603.1
MH110599.1
MH110593.1
KU509272.1
MH110573.1
MH110595.1
MH110581.1
MH110578.1
MH110576.1
MH110571.1
MH110597.1
MH110596.1
MH110600.1
MH110580.1
MH110598.1
MH110594.1
MH110569.1
MH110566.1
MH544650.1
JQ922555.1
FJ850079.1
FJ639792.1
HQ332171.1
HQ332170.1
GQ868572.1
FJ898442.1
FJ898441.1
MH544651.1
FJ639772.1
KF955462.1
FJ639780.1
MH888333.1
GQ868574.1
FJ898455.1
FJ850096.1
FJ898445.1
FJ639782.1
EU569690.1
KT726341.1
KT726340.1
GQ199891.1
FJ639760.1
GQ868578.1
FJ898471.1
FJ898470.1
FJ898440.1
EU482614.1
MH544649.1
GQ868586.1
FJ898469.1
FJ898443.1
FJ850110.1
FJ639784.1
FJ639774.1
EU529685.1
FJ898456.1
FJ639816.1
FJ639795.1
FJ639786.1
EU529684.1
GQ868577.1
FJ639826.1
FJ639825.1
FJ478456.1
FJ182039.1
EU569688.1
EU529683.1
GQ868571.1
FJ639804.1
FJ639765.1
FJ639761.1
FJ639756.1
AB189128.1
GQ868575.1
FJ639785.1
EU854291.1
JX669498.1
JF808127.1
GQ868548.1
FJ898472.1
FJ882577.1
FJ850097.1
FJ639769.1
FJ639759.1
FJ547074.1
EU687198.1
EU529687.1
EU482612.1
GQ868546.1
FJ898468.1
FJ639810.1
FJ639793.1
FJ639758.1
FJ639754.1
FJ639752.1
FJ547085.1
EU726773.1
EU596493.1
FJ850111.1
FJ639803.1
FJ182005.1
FJ182004.1
FJ024465.1
EU529698.1
EU529689.1
EU482613.1
EU482454.1
KF955479.1
FJ639766.1
FJ639753.1
FJ639750.1
FJ639749.1
FJ639746.1
FJ547084.1
FJ547075.1
FJ205870.1
FJ182041.1
FJ182015.1
FJ182011.1
EU529697.1
EU482558.1
JX669491.1
GQ252678.1
FJ639827.1
FJ639799.1
FJ639762.1
FJ390376.1
FJ182010.1
FJ024466.1
EU687239.1
EU687218.1
EU660420.1
EU482596.1
FJ810416.1
FJ744700.1
FJ639779.1
FJ639771.1
FJ639770.1
FJ639768.1
FJ547081.1
FJ547079.1
FJ390371.1
EU932688.1
EU726771.1
EU596494.1
EU482563.1
EU482559.1
JX669504.1
GU131952.1
GQ868587.1
GQ868576.1
FJ898444.1
FJ850055.1
FJ639777.1
FJ639747.1
FJ547071.1
EU687219.1
EU529690.1
EU482566.1
KJ189287.1
KJ189262.1
KF955456.1
JX669489.1
HM631854.1
GU131951.1
FJ639790.1
FJ639778.1
FJ639755.1
FJ182040.1
EU781137.1
EU529705.1
KR296743.1
KC425219.1
JX669499.1
JF808122.1
FJ898473.1
FJ639767.1
FJ639763.1
FJ547073.1
FJ547070.1
FJ410177.1
FJ182007.1
EU854298.1
EU596492.1
KJ189299.1
JX669508.1
FJ882578.1
FJ850109.1
FJ639798.1
FJ639789.1
FJ562107.1
FJ547072.1
FJ373302.1
FJ182037.1
FJ182013.1
EU726772.1
EU687196.1
EU569689.1
EU482595.1
KJ189295.1
KJ189278.1
KF955487.1
JX669494.1
JF808125.1
GQ868573.1
FJ639787.1
FJ639781.1
FJ639776.1
FJ547078.1
FJ390377.1
FJ205871.1
EU932687.1
EU726768.1
MG721061.1
KJ189301.1
KJ189298.1
KJ189296.1
KJ189286.1
KJ189279.1
KJ189264.1
KJ189263.1
KF955472.1
JX669496.1
GU131950.1
GQ868547.1
FJ850098.1
FJ639791.1
FJ639751.1
FJ547082.1
FJ547080.1
FJ547069.1
FJ390375.1
FJ182009.1
EU687233.1
EU687221.1
EU687197.1
EU569691.1
EU529688.1
KJ189280.1
JX669490.1
FJ882575.1
FJ639800.1
FJ410176.1
FJ373303.1
EU687234.1
KR296744.1
KJ189288.1
KJ189285.1
KJ189276.1
KJ189275.1
KJ189268.1
JX669502.1
FJ639757.1
FJ547077.1
FJ410178.1
EU529686.1
MH544647.1
KJ189293.1
KJ189281.1
KJ189259.1
KF824903.1
FJ373304.1
EU726774.1
EU726769.1
MH891766.1
KJ189300.1
KJ189297.1
KJ189294.1
KJ189283.1
KJ189277.1
KJ189270.1
KJ189260.1
KJ189257.1
KF824902.1
HQ235027.1
GQ252674.1
FJ639807.1
FJ639801.1
AY858039.2
KJ643590.1
KJ189274.1
KJ189269.1
KJ189267.1
KJ189258.1
KJ189256.1
EU529699.1
KY863456.1
JX669501.1
FJ390373.1
KJ189292.1
KJ189291.1
KJ189290.1
KJ189266.1
JF808119.1
GU131872.1
FJ898447.1
FJ850094.1
FJ850089.1
FJ850080.1
FJ639817.1
EU529702.1
KT726355.1
KT726348.1
KJ189282.1
KJ189272.1
JX669506.1
GU131857.1
GU131846.1
EU781136.1
KT726345.1
KJ189284.1
KJ189271.1
JQ922557.1
JF808124.1
FJ898463.1
FJ898457.1
FJ850086.1
FJ639775.1
AY858040.2
KJ189273.1
KJ189265.1
KF955466.1
JF808126.1
JF808123.1
FJ547076.1
EU687226.1
M93130.1
KT726354.1
KT726353.1
KT726352.1
KT726347.1
KT726344.1
KJ189289.1
JF808121.1
FJ898446.1
FJ850083.1
FJ373306.1
EU482555.1
KT726360.1
KT726358.1
KT726356.1
KT726351.1
KT726349.1
JX669507.1
JX669497.1
JF937622.1
EU529691.1
KT726359.1
KT726350.1
KT726343.1
KT726342.1
KJ830751.1
KJ189261.1
KF955505.1
KF955465.1
KF954945.1
JX669493.1
JF920397.1
GU131877.1
GQ868616.1
FJ898474.1
KT726357.1
KT726346.1
KF955468.1
JX669503.1
GU131855.1
FJ898464.1
FJ898462.1
FJ898459.1
FJ898458.1
AY858042.2
KT726361.1
KT424097.1
GQ199887.1
GQ199886.1
EU529696.1
AB189125.1
JX669492.1
GQ199888.1
FJ024467.1
JF920402.1
JF920394.1
JF808129.1
JF808128.1
FJ882574.1
FJ639728.1
KF954949.1
KF954948.1
KF954946.1
KC762684.1
JF808118.1
HQ541789.1
FJ882573.1
FJ390372.1
AY858037.2
JX669505.1
JX669500.1
JX669495.1
JN093513.1
JF937647.1
JF920409.1
HQ705621.1
GU131937.1
GU131936.1
GQ199865.1
FJ639805.1
EU482564.1
KY794786.1
KJ160505.1
GQ868629.1
GQ868628.1
FJ913015.1
FJ024471.1
AY858046.2
AY858045.2
MF370226.1
KF955461.1
KC762691.1
JQ411814.1
JF920407.1
GU131934.1
GQ868617.1
FJ850056.1
EU529704.1
EU529703.1
EU529692.1
AY858047.2
KJ737429.1
JF937636.1
HQ541791.1
GU131953.1
GU131878.1
GU131867.1
GU131862.1
FJ744727.1
FJ182008.1
KY670634.1
JN697379.1
GU131870.1
GU131850.1
FJ850092.1
FJ744740.1
FJ744737.1
FJ744730.1
FJ744729.1
FJ744728.1
AY858041.2
MK005258.1
FJ882572.1
FJ744736.1
FJ744734.1
FJ639729.1
FJ547083.1
KF041255.1
JN406515.1
HQ705620.1
GQ199864.1
FJ850049.1
FJ810413.1
FJ744731.1
FJ639725.1
FJ024468.1
JN406514.1
FJ639714.1
FJ182038.1
KY794790.1
KF954947.1
KC762688.1
HQ541790.1
GU131913.1
GU131875.1
GU131858.1
FJ744733.1
FJ744726.1
KC762683.1
JF937648.1
JF808120.1
GU131946.1
GU131938.1
GQ199863.1
GQ199861.1
FJ810414.1
MH888332.1
KF971709.1
KF955474.1
KC762690.1
KC762681.1
JN093515.1
GU131944.1
FJ744738.1
FJ024469.1
MG721059.1
KP406805.1
KC762685.1
JF920401.1
FJ882571.1
FJ873813.1
FJ850048.1
AY858044.2
KF041256.1
KC762693.1
KC762686.1
KC762682.1
FJ882576.1
AB189127.1
KF955454.1
KC762692.1
JF937634.1
JF937625.1
HQ705619.1
HQ671176.1
GU131852.1
FJ744735.1
FJ639719.1
FJ182006.1
FJ024470.1
AY858043.2
AB189126.1
KY794787.1
JQ922554.1
JF937624.1
JF920396.1
JF504679.1
HQ705617.1
GU131845.1
GU131844.1
FJ639723.1
KY921907.1
KY794789.1
KX855927.1
KJ737430.1
KF955507.1
KF955471.1
KF041254.1
JF937620.1
GU131856.1
FJ639730.1
AY858038.2
KF041259.1
JQ922556.1
JF920408.1
GU131914.1
GU131859.1
GU131847.1
GQ199871.1
FJ744732.1
FJ644564.1
FJ639715.1
KF955332.1
JN000938.1
JF937637.1
JF937629.1
HQ705609.1
GU131869.1
GQ868634.1
GQ199860.1
FJ639731.1
FJ639712.1
EU482457.1
AY770511.2
KU216209.1
KU216208.1
JF937638.1
JF937623.1
JF920399.1
HQ705611.1
HQ705610.1
GU131853.1
GQ868627.1
GQ199862.1
KC762689.1
JF920393.1
GU131941.1
GU131871.1
FJ639726.1
FJ639716.1
FJ432722.1
HQ705616.1
HQ705614.1
GU131939.1
GU131860.1
GU131848.1
FJ898475.1
FJ850052.1
FJ562099.1
KF955486.1
KF955451.1
GU131851.1
GQ199889.1
GQ199870.1
FJ744739.1
FJ562097.1
EU660407.1
EU482460.1
MK506265.1
JF920405.1
HQ705622.1
GU131861.1
FJ687448.1
FJ432743.1
EU854292.1
EU660409.1
KY794788.1
KF041258.1
JN662391.1
JF937642.1
JF937641.1
JF937639.1
JF920404.1
JF920400.1
HQ671177.1
GU131854.1
GU131849.1
EU482458.1
KU725665.1
KF973476.1
JF937628.1
HQ705618.1
HQ705612.1
GU363549.1
GU131954.1
GU131942.1
GU131905.1
GU131876.1
FJ898476.1
FJ639722.1
FJ639721.1
HQ705623.1
HQ705613.1
GU131943.1
GU131906.1
FJ639724.1
EU660411.1
KF041257.1
JF937633.1
GU131935.1
GQ868626.1
EU482452.1
JF937640.1
GQ466079.1
FJ639720.1
EU482453.1
KU725666.1
KF955453.1
JF937626.1
GU131904.1
GU131865.1
EU482456.1
JF937646.1
KU509282.1
KF973481.1
GU131916.1
GU131910.1
FJ873812.1
FJ639727.1
FJ639713.1
EU482459.1
JF920406.1
GU131940.1
KF973478.1
JF937621.1
EU660410.1
EU482455.1
GU131917.1
FJ432731.1
KF973485.1
FJ461326.1
JF295012.1
FJ461322.1
HQ541806.1
GU131868.1
EU660408.1
EU482461.1
KF973479.1
KF955460.1
KF955458.1
KC762687.1
FJ547062.1
FJ461334.1
HM631859.1
FJ562103.1
KY921906.1
JF937632.1
FJ562102.1
FJ547061.1
KF955449.1
HQ671178.1
EU482462.1
FJ547066.1
FJ461338.1
FJ432741.1
KF973487.1
KF955459.1
HM756280.1
FJ410229.1
DQ863638.1
HM756275.1
FJ562100.1
JF937631.1
JF920395.1
GU131866.1
JF920403.1
GQ868593.1
FJ432728.1
HQ166034.1
GU131874.1
MH822957.1
KF973482.1
FJ461329.1
JN093514.1
HM181935.1
GU131907.1
KF955457.1
HM181975.1
GU131915.1
KF973484.1
HQ166033.1
GU131945.1
FJ461337.1
MH823209.1
HQ541795.1
HM631864.1
HM631861.1
JF937643.1
HQ541785.1
HM181972.1
JF937627.1
JF920398.1
HQ541797.1
GU131903.1
JN000936.1
HM181978.1
KF973483.1
HM756276.1
HM181934.1
GU131911.1
HQ166030.1
HM756282.1
HM181933.1
KF973486.1
HM756281.1
HM631860.1
HM181974.1
HQ166031.1
HM756279.1
HM756277.1
HM756274.1
HM631862.1
HM631858.1
HM181976.1
JN183884.1
HQ541796.1
HQ166032.1
HM631863.1
HM631857.1
HM181977.1
KF955464.1
KF921916.1
HM756278.1
GU131912.1
GU131909.1
GU131908.1
KF973480.1
HM631869.1
KU509279.1
KF955463.1
HM181973.1
GU131933.1
GU131873.1
GU131918.1
KF955333.1
KF955473.1
KF973477.1
HM631856.1
JN000937.1
KU509286.1
KU509284.1
HQ705615.1
KU509278.1
JF937652.1
KF955477.1
KU509283.1
JN093517.1
JF937630.1
KU509281.1
KF955476.1
MG721064.1
HQ891025.1
KM190937.1
KU509280.1
JQ922558.1
MH823210.1
KC762695.1
GQ398256.1
KC762697.1
KC762698.1
JX024757.1
MH888334.1
JX024758.1
MG601754.1
KC762699.1
KC762696.1
KC762694.1
JF262783.1
KU523871.1
JF741967.1
KU523872.1
JQ513338.1
KP723482.1
JQ822247.1
JQ513339.1
KC333651.1
JQ513343.1
GQ868644.1
MH382789.1
KY921909.1
KP188562.1
KJ596669.1
KP188563.1
KJ596673.1
JQ922560.1
EU854300.1
FJ882582.1
KU513441.1
FJ182016.1
KY921910.1
KJ579244.1
KJ596672.1
KJ579247.1
KJ579240.1
JN638570.1
KJ596671.1
FJ882580.1
KJ596667.1
KJ596664.1
KJ579245.1
HQ332174.1
FJ882588.1
KJ596674.1
JN638572.1
JN638571.1
HQ332175.1
KP188564.1
KJ596666.1
FJ882581.1
KJ596670.1
KJ579248.1
KJ579241.1
HQ332172.1
KJ596662.1
KJ160504.1
FJ882592.1
KJ596660.1
JQ513331.1
FJ882584.1
MG272274.1
KU513442.1
KJ596665.1
KJ579243.1
KJ579242.1
GQ868642.1
FJ882591.1
FJ882590.1
FJ882586.1
KP406806.1
GQ868645.1
GQ868585.1
FJ639773.1
EU854299.1
JQ513333.1
JQ513330.1
GU289913.1
GQ199876.1
EU854301.1
HQ332176.1
GQ868643.1
GQ868579.1
FJ882583.1
KM190936.1
KJ596668.1
KJ596658.1
JN819409.1
HQ332173.1
GQ868582.1
FJ882589.1
KJ579246.1
KF041260.1
JQ513341.1
JQ513340.1
JQ513332.1
GQ868580.1
KJ596663.1
KJ596659.1
FJ639744.1
MK514144.1
JN983813.1
GQ868581.1
KY474335.1
KX845005.1
KJ596661.1
FJ639739.1
EU854297.1
GQ868583.1
FJ882600.1
FJ639736.1
FJ182017.1
KY670635.1
GQ868584.1
FJ639764.1
MK506266.1
KP188560.1
JN559740.2
KP188558.1
GQ868594.1
FJ882598.1
FJ882587.1
FJ882585.1
FJ850059.1
FJ639742.1
FJ810417.1
FJ639738.1
KY672960.1
MG272272.1
GQ199882.1
FJ882597.1
EU854295.1
KT276273.1
JN559741.2
GQ252675.1
EU854296.1
GQ199880.1
GQ199879.1
FJ850058.1
FJ024476.1
GQ199885.1
GQ199884.1
GQ199878.1
FJ639737.1
FJ226067.1
GQ199881.1
FJ882599.1
FJ850057.1
FJ024424.1
KX224312.2
GQ199883.1
JQ513336.1
JQ513337.1
FJ850095.1
FJ882601.1
KY672956.1
FJ639748.1
JQ922559.1
FJ639745.1
KY672958.1
JQ513335.1
KP792537.2
KF955510.1
FJ882596.1
FJ882595.1
KP188566.1
JQ513334.1
KP188561.1
MH891769.1
KU509287.1
KP188557.1
JN819406.1
AF086833.2
AF272001.1
AF499101.1
AY142960.1
AY354458.1
EU224440.2
KC242784.1
KC242785.1
KC242786.1
KC242787.1
KC242788.1
KC242789.1
KC242790.1
KC242791.1
KC242792.1
KC242793.1
KC242794.1
KC242795.1
KC242796.1
KC242797.1
KC242798.1
KC242799.1
KC242800.1
KC242801.1
KJ660346.2
KJ660347.2
KJ660348.2
KM034549.1
KM034550.1
KM034551.1
KM034552.1
KM034553.1
KM034554.1
KM034555.1
KM034556.1
KM034557.1
KM034558.1
KM034559.1
KM034560.1
KM034561.1
KM034562.1
KM034563.1
KM233035.1
KM233036.1
KM233037.1
KM233038.1
KM233039.1
KM233040.1
KM233041.1
KM233042.1
KM233043.1
KM233044.1
KM233045.1
KM233046.1
KM233047.1
KM233048.1
KM233049.1
KM233050.1
KM233051.1
KM233052.1
KM233053.1
KM233054.1
KM233055.1
KM233056.1
KM233057.1
KM233058.1
KM233059.1
KM233060.1
KM233061.1
KM233062.1
KM233063.1
KM233064.1
KM233065.1
KM233066.1
KM233067.1
KM233068.1
KM233069.1
KM233070.1
KM233071.1
KM233072.1
KM233073.1
KM233074.1
KM233075.1
KM233076.1
KM233077.1
KM233078.1
KM233079.1
KM233080.1
KM233081.1
KM233082.1
KM233083.1
KM233084.1
KM233085.1
KM233086.1
KM233087.1
KM233088.1
KM233089.1
KM233090.1
KM233091.1
KM233092.1
KM233093.1
KM233094.1
KM233095.1
KM233096.1
KM233097.1
KM233098.1
KM233099.1
KM233100.1
KM233101.1
KM233102.1
KM233103.1
KM233104.1
KM233105.1
KM233106.1
KM233107.1
KM233108.1
KM233109.1
KM233110.1
KM233111.1
KM233112.1
KM233113.1
KM233114.1
KM233115.1
KM233116.1
KM233117.1
KM233118.1
KM655246.1
KP096420.1
KP096422.1
KP120616.1
KP178538.1
KP240931.1
KP240932.1
KP240933.1
KP240934.1
KP240935.1
KP260799.1
KP260800.1
KP260801.1
KP260802.1
KP271018.1
KP271020.1
KP342330.1
KP701371.1
KP728283.1
KR063671.1
KR063672.1
KR074996.1
KR074997.1
KR074998.1
KR074999.1
KR075000.1
KR075001.1
KR075002.1
KR075003.1
KR781608.1
KR781609.1
KR867676.1
KT357813.1
KT357814.1
KT357815.1
KT357816.1
KT357817.1
KT357818.1
KT357819.1
KT357820.1
KT357821.1
KT357822.1
KT357823.1
KT357826.1
KT357827.1
KT357828.1
KT357829.1
KT357830.1
KT357831.1
KT357832.1
KT357833.1
KT357834.1
KT357835.1
KT357836.1
KT357837.1
KT357838.1
KT357839.1
KT357841.1
KT357842.1
KT357843.1
KT357844.1
KT357845.1
KT357846.1
KT357847.1
KT357848.1
KT357849.1
KT357850.1
KT357851.1
KT357852.1
KT357853.1
KT357855.1
KT357856.1
KT357858.1
KT357859.1
KT357860.1
KT582109.1
KT589389.1
KT589390.1
KT762961.1
KT762962.1
KT765130.1
KT765131.1
KU143775.1
KU143776.1
KU143777.1
KU143778.1
KU143779.1
KU143780.1
KU143781.1
KU143782.1
KU143783.1
KU143784.1
KU143785.1
KU143786.1
KU143787.1
KU143788.1
KU143789.1
KU143790.1
KU143791.1
KU143792.1
KU143793.1
KU143794.1
KU143795.1
KU143796.1
KU143797.1
KU143798.1
KU143799.1
KU143800.1
KU143801.1
KU143802.1
KU143803.1
KU143804.1
KU143805.1
KU143806.1
KU143807.1
KU143808.1
KU143809.1
KU143810.1
KU143811.1
KU143812.1
KU143813.1
KU143814.1
KU143815.1
KU143816.1
KU143817.1
KU143818.1
KU143819.1
KU143820.1
KU143821.1
KU143822.1
KU143823.1
KU143824.1
KU143825.1
KU143826.1
KU143827.1
KU143828.1
KU143829.1
KU143830.1
KU143831.1
KU143832.1
KU143833.1
KU143834.1
KU174137.1
KU174138.1
KU174139.1
KU174140.1
KU174141.1
KU174142.1
KU182898.1
KU182899.1
KU182900.1
KU182901.1
KU182902.1
KU182903.1
KU182904.1
KU182905.1
KU182906.1
KU182907.1
KU182908.1
KU182909.1
KY426684.1
KY426685.1
KY426686.1
KY426687.1
KY426688.1
KY426689.1
KY426690.1
KY426691.1
KY426692.1
KY426693.1
KY426694.1
KY426695.1
KY426696.1
KY426697.1
KY426698.1
KY426699.1
KY426700.1
KY426701.1
KY426702.1
KY426703.1
KY426704.1
KY426705.1
KY426706.1
KY426707.1
KY426708.1
KY426709.1
KY426710.1
KY426711.1
KY426712.1
KY426713.1
KY426714.1
KY426715.1
KY426716.1
KY426717.1
KY426718.1
KY426719.1
KY426720.1
KY426721.1
KY426722.1
KY426723.1
KY426724.1
KY426725.1
KY426726.1
KY426727.1
KY426728.1
KY426729.1
KY426730.1
KY426731.1
KY426732.1
KY426733.1
KY471090.1
KY471091.1
KY471092.1
KY471093.1
KY471094.1
KY471095.1
KY471096.1
KY471097.1
KY471098.1
KY471099.1
KY471100.1
KY471101.1
KY471102.1
KY471103.1
KY471104.1
KY471105.1
KY471106.1
KY471107.1
KY471108.1
KY471109.1
KY471110.1
KY471111.1
KY471112.1
KY471113.1
KY471114.1
KY471115.1
KY471116.1
KY471117.1
KY471118.1
KY471119.1
KY471120.1
KY471121.1
KY471122.1
KY471123.1
KY471124.1
KY471125.1
KY558984.1
KY558985.1
KY558986.1
KY558988.1
KY744596.1
KY744597.1
KY785936.1
KY785937.1
KY785938.1
KY785939.1
KY785940.1
KY785941.1
KY785942.1
KY785943.1
KY785944.1
KY785945.1
KY785946.1
KY785947.1
KY785948.1
KY785949.1
KY785950.1
KY785951.1
KY785952.1
KY785953.1
KY785954.1
KY785955.1
KY785956.1
KY785957.1
KY785958.1
KY785959.1
KY785960.1
KY785961.1
KY785962.1
KY785963.1
KY785964.1
KY785965.1
KY785966.1
KY785967.1
KY785968.1
KY785969.1
KY785970.1
KY785971.1
KY785972.1
KY785973.1
KY785974.1
KY785975.1
KY785976.1
KY785977.1
KY785978.1
KY785979.1
KY785980.1
KY785981.1
KY785982.1
KY785983.1
KY785984.1
KY785985.1
KY785986.1
KY785987.1
KY785988.1
KY785989.1
KY785990.1
KY785991.1
KY785992.1
KY785993.1
KY785994.1
KY785995.1
KY785996.1
KY785997.1
KY785998.1
KY785999.1
KY786000.1
KY786001.1
KY786002.1
KY786003.1
KY786004.1
KY786005.1
KY786006.1
KY786007.1
KY786008.1
KY786009.1
KY786010.1
KY786011.1
KY786012.1
KY786013.1
KY786014.1
KY786015.1
KY786016.1
KY786017.1
KY786018.1
KY786019.1
KY786020.1
KY786021.1
KY786022.1
KY786023.1
KY786024.1
KY786025.1
KY786026.1
KY786027.1
LT605058.1
MF102255.1
MF599507.1
MF599517.1
MF599518.1
MF599522.1
MG572230.1
MG572231.1
MG572232.1
MG572233.1
MG572234.1
MG572235.1
MH121164.1
MH121165.1
MH121166.1
MH121168.1
MH425138.1
MH464888.1
MH481611.2
MH613311.1
MH733477.1
MH733478.1
MH733479.1
MH733480.1
MH733481.1
MH733482.1
MH733483.1
MH733484.1
MH733485.1
MH733489.1
MH733490.1
MH733491.1
MK007329.1
MK007330.1
MK007331.1
MK007332.1
MK007333.1
MK007334.1
MK007335.1
MK007336.1
MK007337.1
MK007339.1
MK007340.1
MK007341.1
MK007342.1
MK007343.1
MK007344.1
MK028855.1
MK088515.1
MK731985.1
MK731986.1
MK731987.1
MK731988.1
MK731989.1
MK731990.1
MK731992.1
MK731993.1
MK731994.1
MN416402.1
NC_002549.1
AB455493.1
AB455494.1
AF369024.2
AF490259.3
AY726732.1
EF012359.1
EF027134.1
EF027135.1
EF027136.1
EF027137.1
EF027138.1
EF027139.1
EF027140.1
EF027141.1
EF210157.2
EU037962.1
EU244823.2
EU372006.1
EU564334.1
EU564335.1
EU703759.1
EU703760.1
EU703761.1
EU703762.1
FJ000062.1
FJ000063.1
FJ000064.1
FJ000065.1
FJ000066.1
FJ000067.1
FJ000068.1
FJ000069.1
FJ445426.2
FJ445427.2
FJ445428.2
FJ445430.2
FJ445431.2
FJ445432.2
FJ445433.2
FJ445443.2
FJ445445.2
FJ445463.2
FJ445484.2
FJ445502.2
FJ445510.2
FJ445511.2
FJ513628.1
FJ513629.1
FJ513632.1
FJ513635.1
FJ513637.1
FJ513645.1
FJ513654.1
FJ513657.1
FJ513673.1
FJ513675.1
FJ513679.1
FJ807896.1
FJ807897.1
FJ807898.1
FJ807899.1
FJ959103.1
FN295483.3
FN295484.2
FN295485.3
FN295487.2
FR717336.1
FR717337.1
GQ428210.1
GQ428211.1
GQ428212.1
GQ428213.1
GQ428214.1
GQ428215.1
GQ905863.1
GU189061.1
GU199350.1
GU199351.1
GU199352.1
GU199353.1
GU301779.1
GU301780.1
GU301781.1
GU908223.1
HE806461.1
HM045786.1
HM045788.1
HM045789.1
HM045790.1
HM045791.1
HM045792.1
HM045796.1
HM045797.1
HM045798.1
HM045799.1
HM045801.1
HM045803.1
HM045806.1
HM045807.1
HM045811.1
HM045812.1
HM045813.1
HM045818.1
HM045819.1
HM045820.1
HM045823.1
HQ456251.1
HQ456252.1
HQ456254.1
HQ456255.1
JF274082.1
JN558834.1
JN558835.1
JN558836.1
JQ067624.1
JX088705.1
KC862329.1
KF318729.1
KF590564.1
KF590565.1
KF590566.1
KF590567.1
KJ451622.1
KJ451623.1
KJ451624.1
KJ679577.1
KJ679578.1
KJ796844.1
KJ796845.1
KJ796846.1
KJ796847.1
KJ796850.1
KJ796852.1
KM673291.1
KM923917.1
KM923918.1
KM923919.1
KM923920.1
KP003808.1
KP003809.1
KP003810.1
KP003811.1
KP003812.1
KP164567.1
KP164568.1
KP164569.1
KP164570.1
KP164571.1
KP164572.1
KP164869.1
KP851709.1
KP851710.1
KR046227.1
KR046228.1
KR046229.1
KR046230.1
KR046231.1
KR046232.1
KR046233.1
KR046234.1
KR264949.1
KR264951.1
KR559470.1
KR559473.1
KR559474.1
KR559475.1
KR559481.1
KR559482.1
KR559484.1
KR559485.1
KR559486.1
KR559491.1
KR559492.1
KR559493.1
KR559494.1
KR559495.1
KR559496.1
KR559497.1
KT192707.1
KT308159.1
KT308160.1
KT308161.1
KT308162.1
KT308163.1
KT324224.1
KT324225.1
KT324226.1
KT324227.1
KT324228.1
KT327163.2
KT327164.1
KT327165.2
KT327166.2
KT327167.2
KT336777.1
KT336778.1
KT336779.1
KT336780.1
KT336781.1
KT336782.1
KT449801.1
KX009168.1
KX009169.1
KX009170.1
KX009171.1
KX168429.1
KX228391.1
KX262986.1
KX262987.1
KX262988.1
KX262989.1
KX262990.1
KX262991.1
KX262992.1
KX262993.1
KX262994.1
KX262995.1
KX262996.1
KX262997.1
KX496989.1
KX702401.1
KX702402.1
KX881784.1
KY038946.1
KY038947.2
KY055011.1
KY415978.1
KY415979.1
KY415980.1
KY415981.1
KY415982.1
KY415983.1
KY415984.1
KY415985.1
KY575565.1
KY575566.1
KY575567.1
KY575568.1
KY575569.1
KY575570.1
KY575571.1
KY575572.1
KY575573.1
KY575574.1
KY680347.1
KY680348.1
KY680349.1
KY680350.1
KY680351.1
KY680352.1
KY680353.1
KY680354.1
KY680355.1
KY680356.1
KY680357.1
KY680358.1
KY680359.1
KY680360.1
KY680361.1
KY680362.1
KY680363.1
KY680364.1
KY680366.1
KY680367.1
KY680368.1
KY680369.1
KY680370.1
KY680371.1
KY680372.1
KY680373.1
KY680374.1
KY680375.1
KY680376.1
KY680377.1
KY680378.1
KY680379.1
KY680380.1
KY680381.1
KY680382.1
KY680383.1
KY680384.1
KY680385.1
KY680386.1
KY680387.1
KY680388.1
KY680389.1
KY680390.1
KY680391.1
KY680392.1
KY680393.1
KY680394.1
KY680395.1
KY680396.1
KY680397.1
KY680398.1
KY680399.1
KY680400.1
KY680401.1
KY680402.1
KY680403.1
KY680404.1
KY680405.1
KY680406.1
KY680407.1
KY680408.1
KY680409.1
KY680410.1
KY680411.1
KY680412.1
KY680413.1
KY680414.1
KY703888.1
KY703889.1
KY703890.1
KY703891.1
KY703892.1
KY703893.1
KY703894.1
KY703895.1
KY703896.1
KY703897.1
KY703898.1
KY703899.1
KY703900.1
KY703901.1
KY703902.1
KY703903.1
KY703904.1
KY703905.1
KY703906.1
KY703907.1
KY703908.1
KY703909.1
KY703910.1
KY703911.1
KY703913.1
KY703914.1
KY703915.1
KY703916.1
KY703917.1
KY703918.1
KY703919.1
KY703920.1
KY703921.1
KY703922.1
KY703923.1
KY703924.1
KY703925.1
KY703926.1
KY703927.1
KY703928.1
KY703930.1
KY703931.1
KY703932.1
KY703933.1
KY703934.1
KY703935.1
KY703936.1
KY703937.1
KY703938.1
KY703940.1
KY703942.1
KY703943.1
KY703944.1
KY703945.1
KY703946.1
KY703947.1
KY703948.1
KY703949.1
KY703950.1
KY703951.1
KY703952.1
KY703954.1
KY703955.1
KY703956.1
KY703957.1
KY703958.1
KY703959.1
KY703960.1
KY703961.1
KY703962.1
KY703963.1
KY703965.1
KY703966.1
KY703967.1
KY703968.1
KY703969.1
KY703970.1
KY703971.1
KY703972.1
KY703973.1
KY703974.1
KY703975.1
KY703976.1
KY703977.1
KY703978.1
KY703979.1
KY703980.1
KY703982.1
KY703983.1
KY703984.1
KY703985.1
KY703986.1
KY703987.1
KY703988.1
KY703989.1
KY703990.1
KY703991.1
KY703992.1
KY703993.1
KY703994.1
KY703995.1
KY703996.1
KY703997.1
KY703998.1
KY703999.1
KY704000.1
KY704001.1
KY704002.1
KY751908.1
LC500215.1
LC500216.1
LC500217.1
LC500218.1
LC500219.1
LC500220.1
LC500221.1
LC500222.1
LN898093.1
MF001506.1
MF001510.1
MF001511.1
MF001513.1
MF001515.1
MF001517.1
MF001518.1
MF001519.1
MF499120.1
MF580946.1
MF773559.1
MF773560.1
MF773561.1
MF773562.1
MF773563.1
MF773564.1
MF773565.1
MF773566.1
MF773567.1
MF773568.1
MF773569.1
MF774613.1
MF774614.1
MF774615.1
MF774616.1
MF774617.1
MF774618.1
MF774619.1
MG000876.1
MG049915.1
MG280943.1
MG664850.1
MG664851.1
MG912993.1
MG921596.1
MG925665.1
MG967666.1
MH229986.1
MH329293.1
MH329294.1
MH329295.1
MH329296.1
MH329297.1
MH329298.1
MH329299.1
MH329300.1
MH329301.1
MH329302.1
MH329303.1
MH329304.1
MH359139.1
MH359140.1
MH359141.1
MH359142.1
MH400249.1
MH423798.1
MH423799.1
MH423800.1
MH423804.1
MH507158.1
MH670649.1
MH754507.1
MH823664.1
MH823665.1
MH823666.1
MH823667.1
MH823668.1
MK086029.1
MK120194.1
MK120195.1
MK120196.1
MK120197.1
MK120198.1
MK120199.1
MK120200.1
MK120201.1
MK120202.1
MK468801.1
MK473622.1
MK473626.1
MK473627.1
MK473636.1
MK473637.1
MK473638.1
MK473640.1
MK518340.1
MK551552.1
MK551553.1
MK690206.1
MK935343.1
MK935344.1
MN630017.1
NC_004162.2
AB196923.1
AB196924.1
AB196925.1
AB196926.1
AB241118.1
AB241119.1
AB551990.1
AB551991.1
AB551992.1
AB594829.1
AB698905.1
AB698906.1
AB698907.1
AB698908.1
AB698909.1
AB830335.1
AB853904.1
AF045551.2
AF069076.1
AF075723.1
AF080251.1
AF098735.1
AF098736.1
AF098737.1
AF217620.1
AF221499.1
AF221500.1
AF254452.1
AF254453.1
AF315119.1
AF416457.1
AY303791.1
AY303792.1
AY303793.1
AY303794.1
AY303795.1
AY303796.1
AY303797.1
AY303798.1
AY316157.1
AY508812.1
AY508813.1
AY585242.1
AY585243.1
AY849939.1
D90194.1
D90195.1
EF107523.1
EF543861.1
EF623987.1
EF623988.1
EF623989.1
EU429297.1
EU693899.1
EU880214.1
FJ185036.1
FJ185037.1
FJ495189.1
GQ199609.1
GQ902058.1
GQ902059.1
GQ902060.1
GQ902061.1
GQ902062.1
GQ902063.1
GU187972.1
GU556217.1
HE861351.1
HM228921.1
HM366552.1
HM596272.1
HQ893545.1
JF499788.1
JF499789.1
JF499790.1
JF706267.1
JF706269.1
JF706270.1
JF706271.1
JF706272.1
JF706273.1
JF706274.1
JF706275.1
JF706276.1
JF706277.1
JF706278.1
JF706279.1
JF706280.1
JF706281.1
JF706282.1
JF706283.1
JF706284.1
JF706285.1
JF706286.1
JF915894.1
JN381830.1
JN381831.1
JN381832.1
JN381833.1
JN381834.1
JN381835.1
JN381836.1
JN381837.1
JN381838.1
JN381839.1
JN381840.1
JN381841.1
JN381842.1
JN381843.1
JN381844.1
JN381845.1
JN381846.1
JN381847.1
JN381848.1
JN381849.1
JN381850.1
JN381851.1
JN381852.1
JN381853.1
JN381854.1
JN381855.1
JN381856.1
JN381857.1
JN381858.1
JN381859.1
JN381860.1
JN381861.1
JN381862.1
JN381863.1
JN381864.1
JN381865.1
JN381866.1
JN381867.1
JN381868.1
JN381869.1
JN381870.1
JN381871.1
JN381872.1
JN381873.1
JN604986.1
JN644310.1
JN711458.1
JN711459.1
JN864064.1
JQ031753.1
JQ086762.1
JQ086763.1
JX050179.1
JX072965.1
JX131374.1
KC196115.1
KC517497.1
KC915016.1
KF297915.1
KF297916.1
KF907505.1
KM658163.1
KM677246.1
KP164498.2
KR265316.1
KR908702.1
KR908703.1
KT229572.1
KT229573.1
KT229574.1
KT229575.1
KT239164.1
KT447437.1
KT957419.1
KT957420.1
KT957421.1
KT957422.1
KT957423.1
KU323483.1
KU351667.1
KU351668.1
KU363309.1
KU508408.1
KU508409.1
KU871316.1
KU871317.1
KU871318.1
KU871319.1
KU871320.1
KU871321.1
KU871322.1
KU871323.1
KU871324.1
KU871325.1
KU871326.1
KU871327.1
KU871328.1
KU871329.1
KU871330.1
KU871331.1
KU871332.1
KU871333.1
KU871335.1
KU871336.1
KU871337.1
KU871338.1
KU871339.1
KU871340.1
KU871341.1
KU871342.1
KU871343.1
KU871345.1
KU871346.1
KU871347.1
KU871348.1
KU871349.1
KU871350.1
KU871351.1
KU871352.1
KU871353.1
KU871354.1
KU871355.1
KU871356.1
KU871357.1
KU871358.1
KU871359.1
KU871360.1
KU871361.1
KU871363.1
KU871364.1
KU871365.1
KU871366.1
KU871367.1
KU871368.1
KU871370.1
KU871371.1
KX779520.1
KX779521.1
KX779522.1
KX945367.1
KX965684.1
KY650724.1
KY650725.1
KY650726.1
KY650727.1
KY885009.1
KY927815.1
KY927816.1
KY927817.1
KY927818.1
KY927819.1
L48961.1
L78128.1
LC461957.1
LC461958.1
LC461960.1
LC461961.1
M18370.1
M55506.1
MF002373.1
MF124315.1
MF124316.1
MF326270.1
MF542268.1
MH165313.1
MH258848.1
MH258849.1
MH258850.1
MH258851.1
MH258852.1
MH258853.1
MH385014.1
MH753126.1
MH753127.1
MH753128.1
MH753129.1
MH753130.1
MH753131.1
MH753132.1
MH753133.1
MK585066.1
MN639770.1
NC_001437.1
U47032.1
AF196835.2
AF206518.2
AF260967.1
AF260968.1
AF260969.1
AF404753.1
AF404754.1
AF404755.1
AF404756.1
AF404757.1
AF481864.1
AM404308.1
AY277251.1
AY278441.1
AY278442.1
AY289214.1
AY490240.2
AY532665.1
AY603654.1
AY646354.1
AY660002.1
AY688948.1
AY712945.1
AY712946.1
AY712947.1
AY712948.1
AY765264.1
AY795965.1
AY842931.3
AY848695.2
AY848696.2
AY848697.2
DQ005530.1
DQ066423.1
DQ116961.1
DQ118127.1
DQ164187.1
DQ164189.1
DQ164190.1
DQ164191.1
DQ164192.1
DQ164193.1
DQ164194.1
DQ164195.1
DQ164197.1
DQ164198.1
DQ164199.1
DQ164201.1
DQ164204.1
DQ164205.1
DQ164206.1
DQ176636.2
DQ176637.1
DQ211652.1
DQ256376.1
DQ318019.1
DQ318020.1
DQ374651.1
DQ377178.1
DQ377179.1
DQ411029.1
DQ411030.1
DQ411031.1
DQ411032.1
DQ411033.1
DQ411034.1
DQ411035.1
DQ666448.1
DQ666449.1
DQ666450.1
DQ666451.1
DQ666452.1
EF530047.1
EF657887.1
EU081844.1
EU155484.1
EU249803.1
FJ151394.1
FJ159129.1
FJ159130.1
FJ159131.1
FJ411043.1
FJ483548.1
FJ483549.1
FJ527738.1
GQ379159.1
HM051416.1
HM147822.1
HM147823.1
HM147824.1
HM488114.1
HM488115.1
HM488116.1
HM488117.1
HM488118.1
HM488119.1
HM488120.1
HM488121.1
HM488122.1
HM488123.1
HM488124.1
HM488125.1
HM488126.1
HM488127.1
HM488128.1
HM488129.1
HM488130.1
HM488131.1
HM488132.1
HM488133.1
HM488134.1
HM488135.1
HM488136.1
HM488137.1
HM488138.1
HM488139.1
HM488140.1
HM488141.1
HM488142.1
HM488143.1
HM488144.1
HM488145.1
HM488146.1
HM488147.1
HM488148.1
HM488149.1
HM488150.1
HM488151.1
HM488152.1
HM488153.1
HM488154.1
HM488155.1
HM488156.1
HM488157.1
HM488158.1
HM488159.1
HM488160.1
HM488161.1
HM488162.1
HM488163.1
HM488164.1
HM488165.1
HM488166.1
HM488167.1
HM488168.1
HM488169.1
HM488170.1
HM488171.1
HM488172.1
HM488173.1
HM488174.1
HM488175.1
HM488176.1
HM488177.1
HM488178.1
HM488179.1
HM488180.1
HM488181.1
HM488182.1
HM488183.1
HM488184.1
HM488185.1
HM488186.1
HM488187.1
HM488188.1
HM488189.1
HM488190.1
HM488191.1
HM488192.1
HM488193.1
HM488194.1
HM488195.1
HM488196.1
HM488197.1
HM488198.1
HM488199.1
HM488200.1
HM488201.1
HM488202.1
HM488203.1
HM488204.1
HM488205.1
HM488206.1
HM488207.1
HM488208.1
HM488209.1
HM488210.1
HM488211.1
HM488212.1
HM488213.1
HM488214.1
HM488215.1
HM488216.1
HM488217.1
HM488218.1
HM488219.1
HM488220.1
HM488221.1
HM488222.1
HM488223.1
HM488224.1
HM488225.1
HM488226.1
HM488227.1
HM488228.1
HM488229.1
HM488230.1
HM488231.1
HM488232.1
HM488233.1
HM488234.1
HM488235.1
HM488236.1
HM488237.1
HM488238.1
HM488239.1
HM488240.1
HM488241.1
HM488242.1
HM488243.1
HM488244.1
HM488245.1
HM488246.1
HM488247.1
HM488248.1
HM488249.1
HM488250.1
HM488251.1
HM488252.1
HM488253.1
HM488254.1
HM756648.1
HM756649.1
HM756650.1
HM756651.1
HM756652.1
HM756653.1
HM756654.1
HM756656.1
HM756657.1
HM756658.1
HM756659.1
HM756660.1
HM756661.1
HM756662.1
HM756663.1
HM756664.1
HM756665.1
HM756666.1
HM756667.1
HM756668.1
HM756669.1
HM756670.1
HM756671.1
HM756672.1
HM756673.1
HM756675.1
HM756676.1
HM756677.1
HM756678.1
HQ537483.1
HQ596519.1
HQ671668.1
HQ671669.1
HQ671670.1
HQ671671.1
HQ671672.1
HQ671673.1
HQ671674.1
HQ671675.1
HQ671676.1
HQ671677.1
HQ671678.1
HQ671679.1
HQ671680.1
HQ671681.1
HQ671682.1
HQ671683.1
HQ671684.1
HQ671685.1
HQ671686.1
HQ671687.1
HQ671688.1
HQ671689.1
HQ671690.1
HQ671691.1
HQ671692.1
HQ671693.1
HQ671694.1
HQ671695.1
HQ671696.1
HQ671697.1
HQ671698.1
HQ671699.1
HQ671700.1
HQ671701.1
HQ671702.1
HQ671703.1
HQ671704.1
HQ671705.1
HQ671706.1
HQ671707.1
HQ671708.1
HQ671709.1
HQ671710.1
HQ671711.1
HQ671712.1
HQ671713.1
HQ671714.1
HQ671715.1
HQ671716.1
HQ671717.1
HQ671718.1
HQ671719.1
HQ671720.1
HQ671721.1
HQ671722.1
HQ671723.1
HQ671724.1
HQ671725.1
HQ671726.1
HQ671727.1
HQ671728.1
HQ671729.1
HQ671730.1
HQ671731.1
HQ671732.1
HQ671733.1
HQ671742.1
HQ705659.1
HQ705660.1
HQ705663.1
HQ705669.1
HQ705670.1
HQ705671.1
HQ705672.1
HQ705673.1
HQ705674.1
HQ705675.1
HQ705676.1
HQ705677.1
HQ705678.1
HQ891009.1
HQ891010.1
HQ891011.1
HQ891012.1
HQ891013.1
JF357958.1
JF357959.1
JF357960.1
JF415914.1
JF415915.1
JF415916.1
JF415917.1
JF415918.1
JF415919.1
JF415920.1
JF415921.1
JF415922.1
JF415923.1
JF415924.1
JF415925.1
JF415926.1
JF415927.1
JF415928.1
JF415929.1
JF415930.1
JF488086.1
JF488087.1
JF488088.1
JF488089.1
JF488090.1
JF488091.1
JF488092.1
JF488093.1
JF488094.1
JF488095.1
JF488096.1
JF488097.1
JF703161.1
JF703162.1
JF703163.1
JF707789.1
JF719066.1
JF719067.1
JF719068.1
JF719069.1
JF730040.1
JF730041.1
JF730042.1
JF730043.1
JF784158.1
JF899528.1
JF899529.1
JF899530.1
JF899531.1
JF899532.1
JF899533.1
JF899534.1
JF899535.1
JF899536.1
JF899537.1
JF920306.1
JF920307.1
JF920728.1
JF920729.1
JF920730.1
JF920731.1
JF920732.1
JF920733.1
JF920734.1
JF920735.1
JF920736.1
JF920737.1
JF920738.1
JF920739.1
JF920740.1
JF920741.1
JF920742.1
JF920743.1
JF920744.1
JF920745.1
JF920746.1
JF920747.1
JF920748.1
JF920749.1
JF920750.1
JF920751.1
JF920752.1
JF920753.1
JF920754.1
JF920755.1
JF920756.1
JF920757.1
JF920758.1
JF920759.1
JF920760.1
JF957161.1
JF957162.1
JF957163.1
JF957164.1
JF957165.1
JF957166.1
JF957167.1
JF957168.1
JF957169.1
JF957170.1
JF957171.1
JF957172.1
JF957173.1
JF957174.1
JF957175.1
JF957176.1
JF957177.1
JF957178.1
JF957179.1
JF957180.1
JF957181.1
JF957182.1
JF957183.1
JF957184.1
JF957185.1
JF957186.1
JF972636.1
JN183885.1
JN183886.1
JN183887.1
JN183888.1
JN183889.1
JN183890.1
JN183891.1
JN183892.1
JN183893.1
JN183894.1
JN183895.1
JN183896.1
JN183897.1
JN367277.1
JN819305.1
JN819306.1
JN819307.1
JN819309.1
JN819310.1
JN819311.1
JN819312.1
JN819313.1
JN819315.1
JN819316.1
JN819317.1
JN819318.1
JN819319.1
JN819320.1
JN819321.1
JN819323.1
JN819324.1
JN858070.1
JQ700437.1
JQ700438.1
JQ700439.1
JQ700440.1
JQ700441.1
JQ700442.1
JQ928175.1
JX041629.1
JX123031.1
JX442279.1
JX503084.1
JX503085.1
JX503086.1
JX503087.1
JX503088.1
JX503089.1
JX503090.1
JX503091.1
JX503092.1
JX503093.1
JX503094.1
JX503095.1
JX503096.1
JX503097.1
JX503098.1
JX503099.1
JX556213.1
KC407666.1
KC407667.1
KC407673.1
KC496015.1
KC496016.1
KC601756.1
KC711057.1
KC711059.1
KC736486.1
KC736487.1
KC736488.1
KC736489.1
KC736490.1
KC736491.1
KC736492.1
KC736493.1
KC736494.1
KC736495.1
KC736496.1
KC736497.1
KC736498.1
KC736499.1
KC736500.1
KC736501.1
KC736502.1
KC954092.1
KF179639.1
KF234080.1
KF588365.1
KF647249.1
KF647251.1
KF647252.1
KF647253.1
KF704147.1
KF704153.1
KF704158.1
KJ145799.1
KJ145827.1
KJ145828.1
KJ145829.1
KJ145832.1
KJ501096.1
KJ501098.1
KJ501099.1
KJ501100.1
KJ501101.1
KJ501102.1
KJ501103.1
KJ501104.1
KJ501105.1
KJ501106.1
KJ501107.1
KJ501108.1
KJ501109.1
KJ501110.1
KJ501111.1
KJ501112.1
KJ501113.1
KJ501114.1
KJ501115.1
KJ501116.1
KJ501119.1
KJ501123.1
KJ501125.1
KJ501126.1
KJ501127.1
KJ501128.1
KJ501129.1
KJ501130.1
KJ501131.1
KJ501132.1
KJ501133.1
KJ501134.1
KJ501135.1
KJ501136.1
KJ501137.1
KJ501138.1
KJ501139.1
KJ501140.1
KJ501141.1
KJ501142.1
KJ501143.1
KJ501144.1
KJ501146.1
KJ501147.1
KJ501148.1
KJ501149.1
KJ501150.1
KJ501168.1
KJ501170.1
KJ501186.1
KJ501195.1
KJ501206.1
KJ501211.1
KJ501214.1
KJ501217.1
KJ501218.1
KJ501220.1
KJ501222.1
KJ501224.1
KJ501225.1
KJ501226.1
KJ501229.1
KJ501230.1
KJ501233.1
KJ501234.1
KJ501235.1
KJ501237.1
KJ501238.1
KJ501239.1
KJ501240.1
KJ501241.1
KJ501242.1
KJ501243.1
KJ501244.1
KJ501245.1
KJ501246.1
KJ501247.1
KJ501248.1
KJ501249.1
KJ501250.1
KJ501251.1
KJ501253.1
KJ501254.1
KJ501255.1
KJ501256.1
KJ501257.1
KJ501258.1
KJ501259.1
KJ501260.1
KJ501262.1
KJ501263.1
KJ501264.1
KJ501265.1
KJ501267.1
KJ501268.1
KJ501269.1
KJ501270.1
KJ501271.1
KJ501272.1
KJ501273.1
KJ501274.1
KJ501275.1
KJ501276.1
KJ501277.1
KJ501278.1
KJ501279.1
KJ501280.1
KJ501281.1
KJ501282.1
KJ501283.1
KJ501284.1
KJ501285.1
KJ501286.1
KJ501287.1
KJ501288.1
KJ501289.1
KJ501290.1
KJ501291.1
KJ501292.1
KJ501293.1
KJ501294.1
KJ501295.1
KJ501296.1
KJ501297.1
KJ501298.1
KJ501299.1
KJ501300.1
KJ501301.1
KJ501302.1
KJ501303.1
KJ501304.1
KJ501305.1
KJ501306.1
KJ501308.1
KJ501309.1
KJ501310.1
KJ501311.1
KJ501312.1
KJ501313.1
KJ501314.1
KJ501315.1
KJ501317.1
KJ501318.1
KJ501319.1
KJ501320.1
KJ501321.1
KJ501322.1
KJ501323.1
KJ501324.1
KJ501326.1
KJ501327.1
KJ501328.1
KJ501329.1
KJ501330.1
KJ501331.1
KJ501332.1
KJ501333.1
KJ501335.1
KJ501336.1
KJ501337.1
KJ501338.1
KJ501339.1
KJ501340.1
KJ501341.1
KJ501342.1
KJ501343.1
KJ501344.1
KJ501345.1
KJ501346.1
KJ501347.1
KJ501348.1
KJ501349.1
KJ501350.1
KJ501351.1
KJ501352.1
KJ501353.1
KJ501354.1
KJ501355.1
KJ501356.1
KJ501357.1
KJ501358.1
KJ501359.1
KJ501360.1
KJ501361.1
KJ501362.1
KJ501363.1
KJ501364.1
KJ501365.1
KJ501366.1
KJ501368.1
KJ501369.1
KJ501370.1
KJ501371.1
KJ501372.1
KJ501373.1
KJ501374.1
KJ501375.1
KJ501376.1
KJ501377.1
KJ501378.1
KJ501379.1
KJ501380.1
KJ501381.1
KJ501382.1
KJ501383.1
KJ501384.1
KJ501385.1
KJ501386.1
KJ501387.1
KJ501388.1
KJ501389.1
KJ501390.1
KJ501391.1
KJ501392.1
KJ501393.1
KJ501394.1
KJ501395.1
KJ501396.1
KJ501397.1
KJ501398.1
KJ501399.1
KJ501400.1
KJ501401.1
KJ501402.1
KJ501403.1
KJ501404.1
KJ501405.1
KJ501406.1
KJ501407.1
KJ501408.1
KJ501409.1
KJ501410.1
KJ501411.1
KJ501412.1
KJ501413.1
KJ501414.1
KJ501415.1
KJ501416.1
KJ501418.1
KJ501419.1
KJ501420.1
KJ501421.1
KJ501422.1
KJ501423.1
KJ501424.1
KJ501425.1
KJ501426.1
KJ501427.1
KJ501428.1
KJ501429.1
KJ501430.1
KJ501431.1
KJ501432.1
KJ501434.1
KJ501437.1
KJ501438.1
KJ501439.1
KJ501440.1
KJ501441.1
KJ501442.1
KJ501443.1
KJ501445.1
KJ501446.1
KJ501447.1
KJ501448.1
KJ501449.1
KJ501450.1
KJ501451.1
KJ501452.1
KJ501453.1
KJ501454.1
KJ501455.1
KJ501456.1
KJ501457.1
KJ501458.1
KJ501460.1
KJ501461.1
KJ501462.1
KJ501463.1
KJ501464.1
KJ501465.1
KJ501466.1
KJ501467.1
KJ501468.1
KJ501469.1
KJ501470.1
KJ501471.1
KJ501472.1
KJ501473.1
KJ501474.1
KJ501475.1
KJ501476.1
KJ501477.1
KJ501478.1
KJ501479.1
KJ501480.1
KJ501481.1
KJ501482.1
KJ501483.1
KJ501484.1
KJ501485.1
KJ501486.1
KJ501487.1
KJ501488.1
KJ501489.1
KJ501490.1
KJ501491.1
KJ501492.1
KJ501493.1
KJ501494.1
KJ501495.1
KJ501496.1
KJ501497.1
KJ501498.1
KJ501499.1
KJ501500.1
KJ501501.1
KJ501502.1
KJ501503.1
KJ501504.1
KJ501505.1
KJ501506.1
KJ501507.1
KJ501508.1
KJ501509.1
KJ501510.1
KJ501511.1
KJ501512.1
KJ501514.1
KJ501515.1
KJ501516.1
KJ501517.1
KJ501518.1
KJ501519.1
KJ501520.1
KJ501521.1
KJ501522.1
KJ501523.1
KJ501524.1
KJ501525.1
KJ501526.1
KJ501527.1
KJ501529.1
KJ501530.1
KJ501531.1
KJ501532.1
KJ501533.1
KJ501534.1
KJ501535.1
KJ501536.1
KJ501537.1
KJ501538.1
KJ501539.1
KJ786934.1
KJ786935.1
KJ786936.1
KJ883343.1
KJ883344.1
KJ883345.1
KJ883346.1
KJ883348.1
KJ883349.1
KJ958922.1
KM052152.1
KM083619.1
KM203860.1
KM203862.1
KM659876.1
KP109691.1
KP109692.1
KP780837.1
KP780838.1
KP780840.1
KP789953.1
KP789954.1
KP789955.1
KP789956.1
KP789957.1
KP789958.1
KP789959.1
KR868734.1
KT163243.1
KT207792.1
KT359349.1
KT862843.1
KT862844.1
KT934796.1
KT934797.1
KT934798.1
KT934799.1
KT934800.1
KT934801.1
KT934802.1
KT934803.1
KT934804.1
KU978766.1
KU978767.1
KU978768.1
KU978769.1
KU978770.1
KX394381.1
KX394382.1
KX394383.1
KX394384.1
KX394386.1
KX394387.1
KX394388.1
KX394390.1
KX394391.1
KX394392.1
KX394393.1
KX394394.1
KX394395.1
KX394396.1
KX394397.1
KX394398.1
KX394399.1
KX394401.1
KX394402.1
KX394403.1
KX394404.1
KX394405.1
KX394406.1
KX394407.1
KX394408.1
KX394411.1
KX547164.1
KX547165.1
KX547166.1
KX547167.1
KX547168.1
KX547169.1
KX547170.1
KX547171.1
KX547172.1
KX547173.1
KX547174.1
KX547175.1
KX547176.1
KX547178.1
KX547179.1
KX547180.1
KX547181.1
KX547182.1
KX547183.1
KX547184.1
KX547185.1
KX547186.1
KX547187.1
KX547188.1
KX547189.1
KX547190.1
KX547191.1
KX547192.1
KX547193.1
KX547194.1
KX547195.1
KX547196.1
KX547197.1
KX547198.1
KX547199.1
KX547200.1
KX547201.1
KX547202.1
KX547203.1
KX547204.1
KX547205.1
KX547206.1
KX547207.1
KX547208.1
KX547209.1
KX547210.1
KX547211.1
KX547212.1
KX547213.1
KX547214.1
KX547215.1
KX547216.1
KX547217.1
KX547218.1
KX547219.1
KX547220.1
KX547221.1
KX547222.1
KX547223.1
KX547224.1
KX547225.1
KX547226.1
KX547227.1
KX547228.1
KX547229.1
KX547230.1
KX547231.1
KX547232.1
KX547233.1
KX547234.1
KX547235.1
KX547236.1
KX547237.1
KX547238.1
KX547239.1
KX547240.1
KX547241.1
KX547242.1
KX547243.1
KX547244.1
KX547245.1
KX547246.1
KX547247.1
KX547248.1
KX547249.1
KX547250.1
KX547251.1
KX547252.1
KX547253.1
KX547254.1
KX547255.1
KX547256.1
KX547257.1
KX547258.1
KX547259.1
KX547260.1
KX547261.1
KX547262.1
KX547263.1
KX547264.1
KX547265.1
KX547266.1
KX547267.1
KX547268.1
KX547269.1
KX547270.1
KX547271.1
KX547272.1
KX547273.1
KX547274.1
KX547275.1
KX547276.1
KX547277.1
KX547278.1
KX547279.1
KX547280.1
KX547281.1
KX547282.1
KX547283.1
KX547284.1
KX547285.1
KX547286.1
KX547287.1
KX547288.1
KX547289.1
KX547290.1
KX547291.1
KX547292.1
KX547293.1
KX547294.1
KX547295.1
KX547296.1
KX547297.1
KX547298.1
KX547299.1
KX547300.1
KX547301.1
KX547302.1
KX547303.1
KX547304.1
KX547305.1
KX547306.1
KX547307.1
KX547308.1
KX547309.1
KX547310.1
KX547311.1
KX547312.1
KX547313.1
KX547314.1
KX547315.1
KX547316.1
KX547317.1
KX547318.1
KX547319.1
KX547320.1
KX547321.1
KX547322.1
KX547323.1
KX547324.1
KX547325.1
KX547326.1
KX547327.1
KX547328.1
KX547329.1
KX547330.1
KX547331.1
KX547332.1
KX547333.1
KX547334.1
KX547335.1
KX547336.1
KX547337.1
KX547338.1
KX547339.1
KX547340.1
KX547341.1
KX547342.1
KX547343.1
KX547344.1
KX547345.1
KX547346.1
KX547347.1
KX547348.1
KX547349.1
KX547350.1
KX547351.1
KX547352.1
KX547353.1
KX547354.1
KX547355.1
KX547356.1
KX547357.1
KX547358.1
KX547359.1
KX547360.1
KX547361.1
KX547362.1
KX547363.1
KX547364.1
KX547365.1
KX547366.1
KX547367.1
KX547368.1
KX547369.1
KX547370.1
KX547371.1
KX547372.1
KX547373.1
KX547374.1
KX547375.1
KX547376.1
KX547377.1
KX547378.1
KX547379.1
KX547380.1
KX547381.1
KX547382.1
KX547383.1
KX547384.1
KX547385.1
KX547386.1
KX547387.1
KX547388.1
KX547389.1
KX547390.1
KX547391.1
KX547392.1
KX547393.1
KX547394.1
KX547395.1
KX547396.1
KX547397.1
KX547398.1
KX547399.1
KX547400.1
KX547401.1
KX547402.1
KX547403.1
KX547404.1
KX547405.1
KX547406.1
KX547407.1
KX547408.1
KX547409.1
KX547410.1
KX547411.1
KX547412.1
KX547413.1
KX547414.1
KX547415.1
KX547416.1
KX547417.1
KX547418.1
KX547419.1
KX547420.1
KX547421.1
KX547422.1
KX547423.1
KX547424.1
KX547425.1
KX547426.1
KX547427.1
KX547428.1
KX547429.1
KX547430.1
KX547431.1
KX547432.1
KX547433.1
KX547434.1
KX547435.1
KX547436.1
KX547437.1
KX547438.1
KX547439.1
KX547440.1
KX547441.1
KX547442.1
KX547443.1
KX547444.1
KX547445.1
KX547446.1
KX547447.1
KX547448.1
KX547449.1
KX547450.1
KX547451.1
KX547452.1
KX547453.1
KX547454.1
KX547455.1
KX547456.1
KX547458.1
KX547459.1
KX547460.1
KX547461.1
KX547462.1
KX547463.1
KX547464.1
KX547465.1
KX547467.1
KX547468.1
KX547469.1
KX547470.1
KX547471.1
KX547472.1
KX547473.1
KX547474.1
KX547475.1
KX547476.1
KX547477.1
KX547478.1
KX547479.1
KX547480.1
KX547481.1
KX547482.1
KX547483.1
KX547484.1
KX547485.1
KX547486.1
KX547487.1
KX547488.1
KX547489.1
KX547490.1
KX547491.1
KX547492.1
KX547493.1
KX547494.1
KX547495.1
KX547496.1
KX547497.1
KX547498.1
KX547499.1
KX547500.1
KX547501.1
KX547502.1
KX547503.1
KX547504.1
KX547505.1
KX547506.1
KX547507.1
KX547508.1
KX547509.1
KX547510.1
KX547511.1
KX547512.1
KX547513.1
KX547514.1
KX547515.1
KX547516.1
KX547517.1
KX547518.1
KX547519.1
KX547520.1
KX547521.1
KX547522.1
KX547523.1
KX547524.1
KX547525.1
KX547526.1
KX547527.1
KX547528.1
KX547529.1
KX547530.1
KX547531.1
KX547532.1
KX547533.1
KX547535.1
KX547536.1
KX547537.1
KX547538.1
KX547539.1
KX547540.1
KX547541.1
KX547542.1
KX547543.1
KX547544.1
KX547545.1
KX547546.1
KX547547.1
KX547548.1
KX547549.1
KX547550.1
KX547551.1
KX547552.1
KX547553.1
KX547554.1
KX547555.1
KX547556.1
KX547557.1
KX547558.1
KX547559.1
KX547560.1
KX547561.1
KX547562.1
KX547563.1
KX547564.1
KX547565.1
KX547566.1
KX547567.1
KX547568.1
KX547569.1
KX547570.1
KX547571.1
KX547572.1
KX547573.1
KX547574.1
KX547575.1
KX547576.1
KX547577.1
KX547578.1
KX547579.1
KX547580.1
KX547581.1
KX547582.1
KX547583.1
KX547584.1
KX547585.1
KX547586.1
KX547587.1
KX547588.1
KX547589.1
KX547590.1
KX547591.1
KX547592.1
KX547593.1
KX547594.1
KX547595.1
KX547596.1
KX547597.1
KX547598.1
KX547599.1
KX547600.1
KX547601.1
KX547602.1
KX547603.1
KX547604.1
KX547605.1
KX547606.1
KX547607.1
KX547608.1
KX547609.1
KX547610.1
KX547611.1
KX547612.1
KX547613.1
KX547614.1
KX547615.1
KX547616.1
KX547617.1
KX547618.1
KX547619.1
KX547620.1
KX547621.1
KY216149.1
KY216150.1
KY216151.1
KY216152.1
KY216153.1
KY216155.1
KY229068.1
KY229069.1
KY229070.1
KY229071.1
KY229072.1
KY229073.1
KY229074.1
KY523178.1
KY594040.1
LC318700.1
M12294.2
MF797870.1
MF984337.1
MF984338.1
MF984339.1
MF984340.1
MF984341.1
MF984342.1
MF984343.1
MF984344.1
MF984345.1
MF984346.1
MF984347.1
MF984348.1
MF984349.1
MF984350.1
MF984351.1
MF984352.1
MH021189.1
MH166882.1
MH166883.1
MH166884.1
MH166885.1
MH166886.1
MH166887.1
MH166888.1
MH166889.1
MH166890.1
MH166891.1
MH166892.1
MH166893.1
MH166894.1
MH166895.1
MH166896.1
MH166897.1
MH166898.1
MH166899.1
MH166900.1
MH166901.1
MH166902.1
MH166903.1
MH166904.1
MH166905.1
MH166906.1
MH166907.1
MH166908.1
MH166909.1
MH166910.1
MH166911.1
MH166912.1
MH166913.1
MH166914.1
MH166915.1
MH166916.1
MH166917.1
MH166918.1
MH166919.1
MH166920.1
MH166921.1
MH170226.1
MH170227.1
MH170228.1
MH170229.1
MH170230.1
MH170231.1
MH170232.1
MH170233.1
MH170234.1
MH170235.1
MH170236.1
MH170237.1
MH170238.1
MH170239.1
MH170240.1
MH170241.1
MH170242.1
MH170243.1
MH170244.1
MH170245.1
MH170246.1
MH170247.1
MH170248.1
MH170249.1
MH170250.1
MH170251.1
MH170252.1
MH170253.1
MH170254.1
MH170255.1
MH170256.1
MH170257.1
MH170258.1
MH170259.1
MH170260.1
MH170261.1
MH170262.1
MH170263.1
MH170264.1
MH170265.1
MH170266.1
MH170267.1
MH170268.1
MH170269.1
MH170270.1
MH170271.1
MH170272.1
MH170273.1
MH170274.1
MH170275.1
MH170276.1
MH244510.1
MH244511.1
MH244512.1
MH244513.1
MH643887.1
MH924836.1
MH939153.1
MH939154.1
MH986055.1
MH986056.1
MK352483.1
MN480792.1
MN480793.1
MN480794.1
MN481589.1
MN481590.1
MN481591.1
MN481592.1
MN481593.1
MN481594.1
MN481595.1
MN481596.1
MN481597.1
MN652878.1
MN652879.1
MN652880.1
NC_001563.2
NC_009942.1
AY632535.2
KJ776791.2
KU321639.1
KU497555.1
KU501215.1
KU509998.3
KU527068.1
KU681081.3
KU681082.3
KU707826.1
KU744693.1
KU761560.1
KU761561.1
KU820899.2
KU853013.1
KU870645.1
KU922923.1
KU922960.1
KU926309.2
KU926310.2
KU955591.1
KU955592.1
KU955593.1
KU955594.1
KU955595.1
KX051563.1
KX087101.3
KX087102.2
KX117076.1
KX156774.2
KX156775.2
KX156776.2
KX197192.1
KX197205.1
KX198134.2
KX198135.2
KX247646.1
KX253996.1
KX262887.1
KX266255.1
KX280026.1
KX369547.1
KX377335.1
KX377336.1
KX377337.1
KX446950.2
KX446951.2
KX601166.2
KX601167.1
KX601168.1
KX601169.1
KX673530.1
KX694532.2
KX694533.2
KX694534.2
KX702400.1
KX806557.3
KX811222.1
KX827268.1
KX830960.1
KX856011.1
KX879603.1
KX879604.1
KY120348.1
KY272987.1
KY272991.1
KY328289.1
KY348640.1
KY415986.1
KY415987.1
KY415988.1
KY415989.1
KY415990.1
KY415991.1
KY553111.1
KY648934.1
KY765317.1
KY765318.1
KY765320.1
KY765321.1
KY765322.1
KY765323.1
KY765324.1
KY765325.1
KY765326.1
KY765327.1
KY766069.1
KY989511.1
KY989971.1
LC002520.1
LC190723.1
LC191864.1
LC219720.1
MF073357.1
MF073358.1
MF073359.1
MF352141.1
MF384325.1
MF510857.1
MF783072.1
MF783073.1
MF794971.1
MF996804.1
MG548660.1
MG548661.1
MG674718.1
MG674719.1
MG758785.1
MG758786.1
MG770187.1
MG770188.1
MG807646.1
MG827392.1
MH013290.1
MH061852.1
MH061853.1
MH061854.1
MH061855.1
MH061856.1
MH061857.1
MH061858.1
MH061859.1
MH061860.1
MH061861.1
MH061862.1
MH061863.1
MH061864.1
MH061865.1
MH061866.1
MH061867.1
MH061868.1
MH061869.1
MH061870.1
MH061871.1
MH061872.1
MH061873.1
MH061874.1
MH061875.1
MH061876.1
MH061877.1
MH061878.1
MH061879.1
MH061880.1
MH061881.1
MH061882.1
MH061883.1
MH061884.1
MH061885.1
MH061886.1
MH061887.1
MH061888.1
MH061889.1
MH061890.1
MH061891.1
MH061892.1
MH061893.1
MH061894.1
MH061895.1
MH061896.1
MH061897.1
MH061898.1
MH061899.1
MH061900.1
MH061901.1
MH061902.1
MH061903.1
MH061904.1
MH061905.1
MH061906.1
MH061907.1
MH061908.1
MH061909.1
MH061910.1
MH061911.1
MH061912.1
MH061913.1
MH061914.1
MH061915.1
MH130094.1
MH130095.1
MH130096.1
MH130097.1
MH130098.1
MH130099.1
MH130100.1
MH130101.1
MH130102.1
MH130103.1
MH130104.1
MH130105.1
MH130106.1
MH130107.1
MH130108.1
MH130109.1
MH157202.1
MH157208.1
MH157213.1
MH158236.1
MH158237.1
MH513599.1
MH513600.1
MH544701.1
MH675619.1
MH675620.1
MH675621.1
MH675622.1
MH675623.1
MH675624.1
MH675625.1
MH675626.1
MH675627.1
MH675628.1
MH675630.1
MH882527.1
MH882528.1
MH882529.1
MH882530.1
MH882531.1
MH882532.1
MH882533.1
MH882534.1
MH882535.1
MH882536.1
MH882538.1
MH882539.1
MH882540.1
MH882541.1
MH882542.1
MH882543.1
MH882544.1
MH882545.1
MH882546.1
MH882547.1
MH882548.1
MH900227.1
MH916802.1
MH916803.1
MH916806.1
MK105975.1
MK241415.1
MK241416.1
MK241417.1
MK713748.1
MN025403.1
MN100039.1
MN124090.1
MN124091.1
MN566104.1
MN566105.1
MN566106.1
MN566107.1
MN566108.1
MN577543.1
MN577544.1
MN577550.1
MN611472.1
NC_012532.1
NC_035889.1
AF094612.1
AY640589.1
AY968064.1
AY968065.1
DQ100292.1
DQ118157.1
DQ235229.1
FJ654700.1
JF912179.1
JF912180.1
JF912182.1
JF912183.1
JF912184.1
JF912185.1
JF912186.1
JF912188.1
JF912189.1
JF912190.1
JN620362.1
JN628279.1
JN628280.1
JN628281.1
JN811140.1
JN811141.1
JN811142.1
JN811143.1
JX503529.1
JX898873.1
JX898875.1
KF769015.1
KF769016.1
KU921608.1
KU978763.1
KU978764.1
KU978765.1
KX010994.1
KX027336.1
KX268355.1
KY587416.1
KY885000.2
KY885001.2
MF370530.1
MF370531.1
MF370532.1
MF370533.1
MF370534.1
MF370535.1
MF370536.1
MF370537.1
MF370538.1
MF370539.1
MF370540.1
MF370541.1
MF370542.1
MF370543.1
MF370544.1
MF370545.1
MF370546.1
MF370547.1
MF370548.1
MF370549.1
MF405338.1
MF423373.2
MF423374.2
MF423375.2
MF423377.2
MF434851.2
MF465805.1
MG051217.1
MG051218.1
MG589641.1
MG969501.1
MH444794.1
MH444795.1
MH444796.1
MH444797.1
MH444798.1
MK292067.1
MK333798.1
MK333801.1
MK333802.1
MK333803.1
MK333804.1
MK333806.1
MK333807.1
MK333808.1
MK333809.1
MK457701.1
MK533792.1
MK728873.1
MK760660.1
MK760661.1
MK760662.1
MK760663.1
MK760664.1
MK760665.1
MK760666.1
MN106241.1
MN106242.1
MN211301.1
MN211302.1
MN211303.1
MN211304.1
MN211306.1
MN211307.1
MN211308.1
MN211310.1
MN211311.1
MN708488.1
MN708490.1
MN708491.1
MN708492.1
MN708493.1
MN708494.1
MN708495.1
MN708496.1
MN708497.1
NC_002031.1
U17066.1
U17067.1
U21055.1
U21056.1
U54798.1
X03700.1
AB753012.1
AF069066.1
AY169390.3
DQ401140.3
EF469661.1
EF469662.1
EU816450.1
EU816451.1
EU816452.1
EU816453.1
EU816454.1
EU816455.2
FJ402885.1
FJ402886.1
FJ572210.1
FJ906622.1
FJ968751.1
FJ997899.1
GQ228395.1
GU121642.1
HM535610.1
HM535611.1
HM859894.1
HM859895.1
HQ201303.1
HQ901366.1
HQ901367.1
JF316707.1
JF316708.1
JF819648.2
JQ650522.1
JQ650523.1
JX534167.1
KC414090.1
KC835595.1
KC835596.1
KC835597.1
KF151173.1
KF951037.1
KJ000002.1
KJ626343.1
KJ633033.1
KJ701416.1
KJ755186.1
KJ914682.1
KJ914683.1
KJ922513.1
KJ922514.1
KJ922515.1
KJ922516.1
KM019545.1
KM019546.1
KP331441.1
KP331442.1
KP331443.1
KP716971.1
KP716972.1
KP716973.1
KP716974.1
KP716975.1
KP716976.1
KP716977.1
KP716978.1
KP844724.1
KP844725.1
KP844726.1
KP844727.1
KP869172.1
KP938507.1
KT001070.1
KT001071.1
KT001072.1
KT001073.1
KT069219.1
KU761567.1
KU761568.1
KU761569.1
KU761570.1
KU761571.1
KU761572.1
KU761573.1
KU761574.1
KU761575.1
KU761576.1
KX268728.1
KX966398.1
KX966399.1
LC017691.1
LC017692.1
LC017693.1
LC440459.1
MF043955.1
MF774565.1
MG210945.1
MG210946.1
MG210947.1
MG210948.1
MG243699.1
MG589937.1
MG589938.1
MG589939.1
MG589940.1
MG599476.1
MG599477.1
MH645613.1
MH645614.1
MH645616.1
MH645618.1
MH645619.1
MK801803.1
MK801804.1
MK801805.1
MK801806.1
MK801808.1
MK801809.1
MK801813.1
MN128700.1
MN661145.1
MN735988.1
MN735990.1
NC_001672.1
